# Supplementary material for: Integration of parallel metabolomics and transcriptomics reveals metabolic patterns in porcine oocytes during maturation
Source: Front Endocrinol (Lausanne). 2023 Feb 1;14:1131256. doi: 10.3389/fendo.2023.1131256 (PMC9929430; doi:10.3389/fendo.2023.1131256)
Supplement: Supplementary file 1 [file DataSheet_1.xlsx]

## Sheet: Sheet2
Supplementary Table 2, related to Figure 2 and Supplementary Fig. 1.
Differentially expressed genes in oocytes at 0, 22 and 46h
		Fold Change			p-adjusted
ENSEMBL_gene	Gene_Symbol	22h/0h	46h/22h	46h/0h	22h/0h	46h/22h	46h/0h
ENSSSCG00000026333	GTSF1	0.134389	0.783495	0.100475	3.73281e-27	0.239748	6.25903e-42
ENSSSCG00000024088	TLN2	0.130571	0.592072	0.0737089	5.3659e-26	0.0215268	5.71346e-79
ENSSSCG00000016916	IL6ST	0.198175	1.57174	0.298373	1.55726e-24	0.00174584	1.90129e-24
ENSSSCG00000018092	MT-ND6	20.7048	2.11852	42.0371	1.77726e-24	4.27568e-06	3.96642e-49
ENSSSCG00000002367	ISCA2	0.160624	0.284276	0.0437141	1.60263e-23	8.30449e-07	1.81891e-60
ENSSSCG00000017556	ANKRD40CL	0.183678	0.313447	0.0551441	4.48542e-23	2.32953e-12	7.77482e-58
ENSSSCG00000010614	CFAP58	0.187794	0.325086	0.0583664	7.58128e-22	2.02387e-08	4.40567e-55
ENSSSCG00000029813	TSPAN5	0.141443	0.360705	0.048633	7.58128e-22	0.00983267	4.08008e-33
ENSSSCG00000006821	GSTM3	0.291601	0.268672	0.0753488	6.77734e-21	1.14676e-22	1.8175e-72
ENSSSCG00000031550	C1orf105	0.110704	0.159143	0.0169876	1.30786e-20	8.69188e-07	2.2882e-50
ENSSSCG00000036257	EEF1E1	0.170413	0.922277	0.149996	9.50074e-20	0.760922	7.90361e-34
ENSSSCG00000018091	MT-ND5	8.24552	2.75966	21.786	3.21689e-19	1.61393e-13	4.81375e-44
ENSSSCG00000014830	COA4	0.226679	0.16391	0.0356114	4.47502e-19	3.83189e-26	4.58106e-108
ENSSSCG00000032835	TMEM268	0.157973	0.16141	0.02434	9.42414e-19	4.45325e-30	8.73893e-83
ENSSSCG00000017544	ATP5MC1	0.130355	0.0462778	0.00577816	3.45834e-18	2.05133e-32	1.30656e-143
ENSSSCG00000039662	MRPL51	0.200705	0.119883	0.0231606	1.54883e-17	3.62707e-24	1.04144e-66
ENSSSCG00000007623	BUD31	0.277824	0.291715	0.0776508	2.3092e-17	1.13343e-19	2.33709e-66
ENSSSCG00000039202	FCF1	0.128293	0.172448	0.0209551	3.18421e-17	0.00125061	2.54695e-22
ENSSSCG00000037771		0.246352	0.585168	0.137924	3.80905e-17	0.000807234	4.95301e-37
ENSSSCG00000036178	CCDC167	0.145597	0.069522	0.00969056	6.84184e-17	1.50183e-19	1.50971e-83
ENSSSCG00000017062	TIMD4	0.180853	0.563552	0.0977209	8.43574e-17	0.0892527	2.82417e-28
ENSSSCG00000018094	cytb	8.66572	2.87091	23.7439	1.28837e-16	4.89385e-13	1.59151e-40
ENSSSCG00000038493	PFDN1	0.174145	0.30908	0.0515422	3.02496e-16	1.00394e-08	1.41985e-58
ENSSSCG00000033329	SLC47A1	0.181667	0.133751	0.0233888	4.37126e-16	1.31442e-06	1.32034e-28
ENSSSCG00000030478	MRPL42	0.28117	0.0899102	0.0242595	5.12978e-16	2.52398e-29	2.20785e-84
ENSSSCG00000013855	FAM32A	0.119562	0.236467	0.0269666	5.9639e-16	6.46578e-07	2.61747e-73
ENSSSCG00000002050	DAD1	0.287441	0.620823	0.170831	6.87609e-16	0.00187757	3.95038e-51
ENSSSCG00000051793		0.159808	0.0936037	0.0144921	6.87609e-16	3.31734e-05	1.02819e-19
ENSSSCG00000018069	MT-ND2	9.90764	2.43566	23.0624	7.6417e-16	5.35648e-09	2.25923e-35
ENSSSCG00000021746	MRPL35	0.327576	0.513639	0.161175	7.6417e-16	1.62272e-05	2.22094e-41
ENSSSCG00000028124	SNRPN	0.319503	1.32837	0.407571	7.9921e-16	0.161333	7.75125e-07
ENSSSCG00000044691		0.193218	0.693108	0.128727	1.45985e-15	0.125823	9.17816e-26
ENSSSCG00000010565	DPCD	0.188799	0.160189	0.0289347	1.47099e-15	6.3829e-13	5.57331e-65
ENSSSCG00000022912	NT5C3A	0.171667	0.310779	0.0507516	1.5295e-15	0.00109954	5.24478e-32
ENSSSCG00000017063	SGCD	0.258018	0.976744	0.241389	1.81581e-15	0.942221	7.92854e-15
ENSSSCG00000013889	RPL18A	0.136438	0.183172	0.0238963	1.84133e-15	0.00126981	2.35156e-23
ENSSSCG00000017866	TAX1BP3	0.118205	0.48454	0.0548895	2.24935e-15	0.0242832	3.07953e-43
ENSSSCG00000037510	DYNLRB1	0.121941	0.102828	0.0118685	2.67642e-15	1.47787e-10	9.87664e-79
ENSSSCG00000037647	TFDP2	0.21603	0.284403	0.0586913	2.86619e-15	3.15684e-14	7.91384e-92
ENSSSCG00000014356	DNAJC18	0.295138	0.350046	0.0989194	3.08952e-15	5.30491e-11	7.33904e-58
ENSSSCG00000048628		0.153602	0.234371	0.0343226	3.54297e-15	2.7014e-08	1.37604e-59
ENSSSCG00000006486	TSACC	0.038883	0.55373	0.0203101	4.10941e-15	0.672975	2.39996e-14
ENSSSCG00000015363	AGR2	0.208494	2.32388	0.465314	4.12267e-15	0.000399184	3.94441e-05
ENSSSCG00000017986	NDEL1	3.07187	0.108539	0.3206	9.17744e-15	1.05881e-65	2.24789e-13
ENSSSCG00000008482	GEMIN6	0.183469	0.0697618	0.0121833	1.22881e-14	1.89504e-36	2.04007e-201
ENSSSCG00000016562	SSMEM1	0.208335	0.27136	0.0537699	1.39204e-14	4.32007e-09	1.18439e-42
ENSSSCG00000024693	MRPL17	0.184356	0.231432	0.0408663	1.39204e-14	1.87984e-07	6.95368e-65
ENSSSCG00000047028		0.157305	0.211641	0.0316037	1.55755e-14	2.91863e-13	1.08717e-129
ENSSSCG00000012100	PNPLA4	0.157188	0.875367	0.131685	1.66269e-14	0.645383	1.87747e-24
ENSSSCG00000007173	IDH3B	0.211655	0.180964	0.0369319	1.85108e-14	5.40226e-05	8.59123e-24
ENSSSCG00000047813		0.225438	0.0922277	0.0198283	3.21676e-14	4.00488e-30	3.05616e-87
ENSSSCG00000006237	SDCBP	0.231631	0.397097	0.0876152	4.09605e-14	4.83052e-09	7.1092e-57
ENSSSCG00000050519		0.126058	0.0109743	0.00131924	4.5883e-14	2.86566e-19	8.31263e-50
ENSSSCG00000014075	NSA2	0.305267	0.464288	0.136394	5.89371e-14	0.000112907	8.34183e-30
ENSSSCG00000010688	MCMBP	2.58066	1.44963	3.59661	6.20194e-14	0.00778045	9.93415e-24
ENSSSCG00000016724	MRPS24	0.407923	2.32836	0.912948	8.6918e-14	1.03632e-10	0.572642
ENSSSCG00000041579		0.25772	0.146693	0.0361362	9.63375e-14	1.49989e-26	2.94063e-77
ENSSSCG00000011941	IFT57	0.29641	0.393405	0.11172	1.07327e-13	3.65672e-07	1.8002e-41
ENSSSCG00000023691	LOC100515533	0.222295	0.116584	0.0247609	1.07327e-13	3.74099e-28	4.14565e-107
ENSSSCG00000031892	HSBP1	0.262967	0.163535	0.0411406	1.07327e-13	7.03867e-25	2.25197e-112
ENSSSCG00000023658	NR2C2AP	0.239119	0.152695	0.0349272	1.83091e-13	7.25821e-14	1.9069e-55
ENSSSCG00000010656	CCDC172	0.19676	0.220856	0.0414768	2.05386e-13	2.96788e-10	3.96517e-76
ENSSSCG00000005006	MGAT2	0.10514	0.163249	0.0165051	2.68365e-13	1.59555e-08	1.85541e-38
ENSSSCG00000006632	SCNM1	0.218632	0.354939	0.0739396	4.05371e-13	6.72132e-08	4.27829e-112
ENSSSCG00000005169	RPS6	0.229695	0.132691	0.029051	5.50228e-13	1.26845e-28	6.08756e-172
ENSSSCG00000010817	LYPLAL1	0.337734	0.233477	0.0757264	6.42696e-13	5.58246e-11	2.18718e-42
ENSSSCG00000002332	SIPA1L1	0.427594	0.445019	0.182591	8.00991e-13	2.6675e-10	2.75253e-44
ENSSSCG00000001696	MRPL14	0.162237	0.241245	0.0376642	8.37365e-13	6.31989e-06	7.23619e-48
ENSSSCG00000002295	VTI1B	0.140699	0.163341	0.0219655	8.66126e-13	1.13959e-08	4.12052e-69
ENSSSCG00000013875	USE1	0.139812	0.346932	0.0465541	9.44427e-13	0.0224674	3.48674e-24
ENSSSCG00000016961	CDK7	0.203736	0.268995	0.0523286	9.44427e-13	1.2874e-18	5.11983e-39
ENSSSCG00000014305	SAR1B	0.209091	0.498694	0.099419	1.36543e-12	0.00215977	3.02133e-33
ENSSSCG00000009349	RFC3	0.191061	0.0557739	0.0101353	1.68582e-12	4.35672e-63	1.01311e-106
ENSSSCG00000004552	TRIP4	0.175182	0.310276	0.0517692	1.72399e-12	3.84202e-09	2.85334e-41
ENSSSCG00000026990	FAM162A	0.25588	0.206214	0.0504295	1.73529e-12	3.07607e-19	1.53612e-127
ENSSSCG00000005528	NDUFA8	0.126481	0.116063	0.0138843	2.12264e-12	1.12755e-16	9.45642e-267
ENSSSCG00000031236	GLIPR2	0.151889	0.331945	0.0484342	2.66586e-12	0.00668767	4.28449e-22
ENSSSCG00000025417	BBS2	2.48214	0.133382	0.318245	2.67065e-12	2.7668e-51	1.64105e-12
ENSSSCG00000042261		0.231383	0.72048	0.1597	2.73303e-12	0.218137	1.30075e-20
ENSSSCG00000021744	C8orf76	0.146401	0.175018	0.0242955	2.76483e-12	1.79025e-15	3.3285e-54
ENSSSCG00000031220	TEX35	0.195166	0.117258	0.0217169	2.82766e-12	2.19063e-12	4.06101e-50
ENSSSCG00000018061		6.37506	1.02602	6.24764	3.04498e-12	0.943529	1.91912e-18
ENSSSCG00000039544	RPS24	0.177098	0.0958522	0.0162923	3.43557e-12	5.12396e-40	4.67999e-104
ENSSSCG00000047709		0.351608	0.666045	0.224365	3.68259e-12	0.0167985	1.80389e-21
ENSSSCG00000002129	RPGRIP1	0.380082	1.63582	0.596108	3.71732e-12	0.000352667	0.00198399
ENSSSCG00000040816	NOL7	0.33442	0.535933	0.171794	4.75138e-12	0.000616192	7.27354e-23
ENSSSCG00000033500	SNRPD2	0.320627	1.18809	0.365633	4.86613e-12	0.395907	6.42938e-12
ENSSSCG00000013746	CALR	0.196736	0.323128	0.0605487	5.05138e-12	1.44923e-11	3.54452e-46
ENSSSCG00000034137	PPIB	0.194047	0.110741	0.0207028	5.45966e-12	1.15534e-05	7.92786e-23
ENSSSCG00000005354	TRMT10B	0.277353	0.511751	0.13528	6.77004e-12	0.000837534	3.40254e-38
ENSSSCG00000039265	COX6A1	0.26652	0.160609	0.0409741	7.006e-12	6.09428e-28	1.77341e-125
ENSSSCG00000038027	PNPLA4	0.304614	0.992655	0.289975	7.47426e-12	0.97875	3.3717e-18
ENSSSCG00000024305	MT3	0.0921267	0.0795541	0.00698779	7.88854e-12	0.0109043	1.66382e-10
ENSSSCG00000015668	ORC4	0.374273	0.582345	0.209233	8.46792e-12	0.000769066	8.03389e-24
ENSSSCG00000038826	NDUFV2	0.379234	1.0137	0.368343	8.48122e-12	0.950891	1.6499e-14
ENSSSCG00000036418	SLC8A1	0.414678	1.20421	0.478847	9.39501e-12	0.165141	3.77092e-13
ENSSSCG00000042437		0.215211	0.249474	0.0517177	1.01162e-11	2.07085e-06	1.40481e-29
ENSSSCG00000041084		0.190682	0.380004	0.0691455	1.05583e-11	4.48316e-06	7.7987e-98
ENSSSCG00000024550	UQCR10	0.167367	1.72127	0.27602	1.12844e-11	0.037552	3.3202e-10
ENSSSCG00000015588	ANGEL2	0.286724	0.223917	0.0612583	1.1923e-11	2.3956e-20	1.02592e-64
ENSSSCG00000013736	PRDX2	0.213554	2.70419	0.551202	1.30743e-11	1.0821e-08	0.000663161
ENSSSCG00000016166	SPAG16	2.36063	1.54295	3.499	1.30743e-11	0.00121563	7.72901e-18
ENSSSCG00000015718	C2orf76	0.320631	0.043324	0.0133121	1.44472e-11	6.41651e-105	4.12131e-229
ENSSSCG00000002898	LIN37	0.203017	1.24164	0.242182	1.49241e-11	0.490141	4.34497e-11
ENSSSCG00000028317	ARHGEF28	0.165235	0.541101	0.0859435	1.60405e-11	0.231417	5.82273e-18
ENSSSCG00000034859	GADD45GIP1	0.202327	0.0338183	0.00657999	1.85001e-11	1.49332e-11	4.93205e-27
ENSSSCG00000039307	H2AJ	0.193987	0.0215008	0.00401853	1.94314e-11	3.22012e-06	2.63477e-13
ENSSSCG00000009069	C4orf33	0.328987	0.445019	0.14005	2.35486e-11	6.14564e-09	7.19556e-35
ENSSSCG00000008824	ZAR1	0.226278	0.0486088	0.0104899	3.09233e-11	2.26119e-37	1.21038e-123
ENSSSCG00000004388	ARMC2	0.318279	0.10487	0.0319583	3.54534e-11	5.3542e-56	9.45059e-203
ENSSSCG00000033332	PSMA7	0.318811	0.59574	0.182309	3.62329e-11	0.00409876	2.38247e-38
ENSSSCG00000036988	PSMG4	0.134461	0.316594	0.0409281	3.76791e-11	0.00244336	3.05181e-28
ENSSSCG00000024361	TFB1M	0.290009	0.611295	0.169577	4.70337e-11	0.0325582	2.08283e-22
ENSSSCG00000042671		0.226826	2.181	0.471449	4.70337e-11	5.30721e-05	1.58375e-09
ENSSSCG00000004002	RPS5	0.336494	0.140574	0.0453899	4.91243e-11	7.93731e-23	5.08788e-69
ENSSSCG00000039230	POLR2D	0.321031	0.322652	0.0989712	5.4233e-11	2.41704e-11	1.10009e-68
ENSSSCG00000044989		0.328731	0.2832	0.0890283	7.08409e-11	2.80017e-08	3.20592e-36
ENSSSCG00000004498	HAUS1	0.257391	0.120505	0.0295091	8.13116e-11	4.22853e-39	6.89516e-105
ENSSSCG00000016077	HSPD1	2.12934	0.803768	1.64569	9.70128e-11	0.136712	0.000405139
ENSSSCG00000014829	MRPL48	0.271595	0.631515	0.16462	1.00587e-10	0.0854526	3.09195e-21
ENSSSCG00000016715	OSBPL3	0.160804	0.314496	0.0479848	1.48195e-10	9.86286e-07	2.40855e-40
ENSSSCG00000048060		0.254593	0.150589	0.0369566	1.49626e-10	2.3216e-06	4.77939e-25
ENSSSCG00000000214	GPD1	0.199818	0.0747415	0.0142093	1.55627e-10	3.09643e-26	6.9431e-120
ENSSSCG00000028092	GNG2	0.362534	0.329249	0.114426	1.60018e-10	5.69991e-15	5.66926e-86
ENSSSCG00000048661		0.135198	0.260657	0.0334584	1.6095e-10	0.0807131	4.15625e-12
ENSSSCG00000011046	ITGA8	0.195938	0.383531	0.0720559	1.97581e-10	0.0187234	7.29521e-23
ENSSSCG00000008571	HADHA	0.236896	0.143025	0.0323274	2.31675e-10	2.49294e-27	1.06886e-70
ENSSSCG00000011615	RAB7A	0.240972	0.197084	0.0453274	2.45567e-10	1.61143e-18	1.47194e-133
ENSSSCG00000003850	CZIB	0.283683	0.0330445	0.00896008	2.53667e-10	9.34566e-43	1.93295e-110
ENSSSCG00000034893	COPS6	0.320376	0.113268	0.0347444	2.60431e-10	3.33599e-29	7.54743e-102
ENSSSCG00000003943	MED8	0.191944	0.166094	0.0303001	2.66418e-10	2.13248e-12	4.84002e-103
ENSSSCG00000039867	UCK2	0.193032	0.157243	0.0288914	2.66835e-10	2.10775e-07	7.76072e-37
ENSSSCG00000005211	CD274	0.297875	0.722512	0.207149	3.84929e-10	0.210367	1.6417e-14
ENSSSCG00000050494		0.246829	0.416399	0.0993444	4.0885e-10	0.00273706	4.6056e-27
ENSSSCG00000040528	TTC1	0.20161	0.684173	0.131088	4.2463e-10	0.0482414	9.49583e-16
ENSSSCG00000034518	TOR1A	0.182135	0.999011	0.173061	4.45614e-10	0.998167	6.05779e-19
ENSSSCG00000030123	CDS2	0.313754	0.598414	0.179924	5.34442e-10	0.0143953	1.25926e-22
ENSSSCG00000010481	LGI1	0.317931	0.396815	0.121288	5.48344e-10	5.27188e-05	3.07853e-26
ENSSSCG00000015843	UBXN8	0.366805	1.03031	0.361401	5.87967e-10	0.885169	9.05747e-14
ENSSSCG00000008508	FAM98A	0.323897	1.11853	0.347362	5.95596e-10	0.641367	2.6002e-09
ENSSSCG00000028974	UST	0.230203	0.0795705	0.0173752	5.95596e-10	1.07164e-33	1.60644e-104
ENSSSCG00000010029	DRG1	0.181121	0.141565	0.0243554	5.9562e-10	1.28154e-22	4.36229e-56
ENSSSCG00000022714	OSER1	0.264742	0.431746	0.109128	6.04207e-10	3.17837e-05	4.73289e-53
ENSSSCG00000033700	LOC100157391	0.139829	0.455837	0.060572	6.04207e-10	0.178547	3.1686e-14
ENSSSCG00000005105	MRPL46	0.203815	0.449269	0.0869846	6.05237e-10	0.000563425	8.37743e-111
ENSSSCG00000035901	SPIN1	2.31001	0.142321	0.3164	6.29275e-10	2.63171e-47	1.66811e-14
ENSSSCG00000000550	SMCO2	0.103699	0.619798	0.0610009	7.04149e-10	0.624554	1.4585e-09
ENSSSCG00000013293	COMMD9	0.209645	0.378228	0.0755325	9.01102e-10	1.93474e-05	1.21255e-39
ENSSSCG00000049100		0.311763	1.23804	0.370636	9.53619e-10	0.394263	1.97055e-09
ENSSSCG00000007672	POP7	0.390351	0.551947	0.206389	1.15021e-09	4.53156e-06	4.4867e-32
ENSSSCG00000039549	PLEKHF2	2.69593	0.37771	0.978672	1.16085e-09	3.75987e-11	0.896883
ENSSSCG00000006544	UBE2Q1	2.31904	1.15634	2.58534	1.16498e-09	0.298472	2.18629e-15
ENSSSCG00000033444	SPC24	0.208829	0.0783141	0.0155919	1.42231e-09	1.45203e-29	6.20035e-195
ENSSSCG00000030908	FAM122C	0.305516	0.316679	0.0926278	1.42566e-09	2.89793e-08	7.77487e-40
ENSSSCG00000022306	ROPN1L	0.25526	0.358751	0.0873354	1.52467e-09	0.0017902	2.74684e-26
ENSSSCG00000016059	STAT4	0.248886	1.1094	0.263278	1.55249e-09	0.663033	1.94576e-08
ENSSSCG00000018086	MT-ND4L	9.95223	1.92286	18.4897	1.61779e-09	0.0594749	8.27506e-13
ENSSSCG00000034487	NDUFB11	0.246738	0.103724	0.0245505	1.62945e-09	6.77373e-13	3.8338e-38
ENSSSCG00000029082	KMT2E	2.09303	1.83744	3.70888	1.72976e-09	1.74301e-07	6.91579e-29
ENSSSCG00000030577	PBDC1	0.391114	0.428261	0.160976	1.78638e-09	1.06063e-05	7.51639e-27
ENSSSCG00000027357	CSTB	0.325336	0.0951588	0.0297466	1.96671e-09	5.34672e-22	1.76665e-58
ENSSSCG00000034418	CREBL2	2.39494	0.0515808	0.118639	2.11497e-09	2.87158e-62	9.43845e-28
ENSSSCG00000021259	CDA	0.240748	0.0980223	0.0225913	2.17078e-09	6.93469e-14	4.07443e-63
ENSSSCG00000041220		0.35327	0.0618359	0.0209412	2.18108e-09	1.10093e-50	2.05266e-104
ENSSSCG00000035124	ILDR2	2.12598	1.66066	3.40649	2.19377e-09	4.41802e-05	2.1195e-35
ENSSSCG00000012571	COL4A6	0.358651	0.985521	0.340003	2.25706e-09	0.946491	3.63756e-17
ENSSSCG00000042028		0.291612	0.534019	0.148359	2.56184e-09	0.0215738	1.12553e-21
ENSSSCG00000035811	RPL32	0.272566	0.490263	0.128162	2.8035e-09	0.00681392	7.65633e-27
ENSSSCG00000024254	ALKBH7	0.234474	0.0166067	0.00374273	2.8978e-09	1.0265e-06	3.77092e-13
ENSSSCG00000024205	ARHGEF26	0.371552	0.859596	0.30623	2.97601e-09	0.388191	2.45715e-18
ENSSSCG00000015486	PIGC	0.265332	0.110477	0.0279132	3.18302e-09	7.84686e-25	6.77022e-61
ENSSSCG00000006760	HIPK1	2.46681	1.3293	3.1627	3.54307e-09	0.0298694	2.31853e-15
ENSSSCG00000003261	NDUFA3	0.15601	0.0216141	0.00322937	3.58279e-09	3.50989e-05	2.59556e-13
ENSSSCG00000010745	FANK1	0.279103	0.398951	0.105986	3.58279e-09	2.93665e-05	1.40144e-28
ENSSSCG00000016758	STK17A	0.220054	0.117578	0.0247559	3.81984e-09	6.56225e-20	5.90378e-91
ENSSSCG00000046390		0.343914	1.0476	0.347236	4.21474e-09	0.855629	1.10264e-09
ENSSSCG00000028517	SC5D	0.285203	0.33222	0.0904492	4.31171e-09	9.72109e-05	2.01061e-24
ENSSSCG00000042007		0.301266	0.537664	0.156105	4.34358e-09	0.00603961	3.3719e-19
ENSSSCG00000032573	CHCHD7	0.269015	0.371434	0.0965488	4.51602e-09	0.00224514	6.51309e-20
ENSSSCG00000026812	EMG1	0.285124	0.0455766	0.0124281	4.6907e-09	6.7771e-21	3.48513e-55
ENSSSCG00000027190	TUBA8	2.63915	0.884948	2.25266	4.72719e-09	0.460398	1.13104e-06
ENSSSCG00000024966	TRIM77	2.54403	1.42994	3.51147	4.75814e-09	0.0325624	2.32809e-15
ENSSSCG00000006499	LAMTOR2	0.140308	0.153799	0.0208453	5.1007e-09	0.00251719	4.13439e-20
ENSSSCG00000026301	RAP2C	2.55196	1.77939	4.38799	5.40538e-09	7.20903e-05	2.6298e-27
ENSSSCG00000010476	MYOF	0.402322	0.836761	0.322752	5.66661e-09	0.315688	2.82478e-20
ENSSSCG00000047585		0.36886	1.20088	0.426572	6.05515e-09	0.460812	5.67487e-06
ENSSSCG00000012378	PDZD11	0.363651	0.325561	0.113204	6.51608e-09	2.35832e-09	2.33867e-33
ENSSSCG00000003914	PRDX1	0.218119	0.269	0.0557628	6.57622e-09	5.2287e-09	2.7138e-103
ENSSSCG00000032081	NDUFS3	0.247336	1.18939	0.283319	6.74293e-09	0.638798	3.77228e-08
ENSSSCG00000043914		0.238404	0.658775	0.149981	6.74293e-09	0.374823	2.12146e-11
ENSSSCG00000050530	SRRD	0.237933	0.342053	0.0778262	6.86893e-09	0.0188434	1.07658e-15
ENSSSCG00000001070	FAM8A1	0.278994	0.314779	0.0834227	6.94655e-09	1.77422e-06	2.5671e-41
ENSSSCG00000048236		0.113263	0.0763824	0.00834232	7.0637e-09	0.0205217	1.62201e-09
ENSSSCG00000005502	ASTN2	3.12651	2.3471	7.05264	7.47247e-09	1.44715e-07	2.32697e-30
ENSSSCG00000007737	TPST1	2.55023	1.10918	2.73141	7.8242e-09	0.537179	7.64447e-11
ENSSSCG00000039562	TDRP	2.43206	0.323646	0.757454	8.48032e-09	2.68752e-18	0.0894091
ENSSSCG00000039235	PSMC4	0.400201	1.27596	0.489404	8.78666e-09	0.194794	2.98526e-05
ENSSSCG00000047619		0.34303	0.553308	0.181113	8.85581e-09	0.00108418	5.76937e-35
ENSSSCG00000013768	MISP3	0.230033	0.70206	0.154781	8.93739e-09	0.435858	8.25914e-13
ENSSSCG00000032090	PDCD6	0.26187	0.578103	0.145873	9.00363e-09	0.0279247	6.49042e-17
ENSSSCG00000009500	CLDN10	0.465998	0.535904	0.239484	9.10455e-09	3.00778e-06	1.01845e-31
ENSSSCG00000026981	MRPS6	0.283603	0.290628	0.0785689	9.10455e-09	3.30003e-06	2.79029e-20
ENSSSCG00000044567		0.320989	0.159806	0.0490906	1.0341e-08	5.97964e-24	4.15167e-75
ENSSSCG00000025589	SMIM26	0.292094	0.00412415	0.00115527	1.14968e-08	5.8489e-23	8.45581e-37
ENSSSCG00000004985	GEMIN2	0.355003	0.181416	0.0615467	1.17296e-08	3.94198e-11	1.07983e-34
ENSSSCG00000026517	CALML4	0.215269	0.348717	0.0719128	1.17686e-08	0.00129362	1.14733e-24
ENSSSCG00000017198	ACOX1	2.20081	1.22514	2.59782	1.23697e-08	0.158112	2.14745e-13
ENSSSCG00000032709	ARL4A	0.344316	0.707497	0.232284	1.29596e-08	0.0228867	4.89255e-24
ENSSSCG00000026055	PRIM1	0.354687	0.495195	0.167772	1.38236e-08	2.1049e-06	9.24818e-24
ENSSSCG00000012006	LOC100152428	2.8568	1.75523	4.82968	1.5315e-08	0.000111441	2.66091e-23
ENSSSCG00000045000		0.255903	0.302991	0.0738745	1.5315e-08	2.11641e-08	5.37519e-33
ENSSSCG00000036280	ZNF74	0.285554	0.191594	0.0521362	1.53404e-08	8.85075e-11	2.24456e-44
ENSSSCG00000006552	HAX1	0.43058	1.60463	0.661153	1.61667e-08	0.000119294	0.00128053
ENSSSCG00000022864	EIF6	0.247459	0.0497327	0.0117075	1.68974e-08	2.81605e-39	1.55805e-156
ENSSSCG00000009840	PRKAB1	2.47933	0.945431	2.25381	1.73592e-08	0.750696	4.67515e-07
ENSSSCG00000001053	TBC1D7	0.459778	0.652113	0.288743	1.85114e-08	0.00330252	4.03109e-21
ENSSSCG00000033941	C2orf88	0.42171	1.18109	0.47797	1.9365e-08	0.317014	2.6964e-09
ENSSSCG00000044601		0.212088	0.445934	0.0898627	2.02991e-08	0.00345115	5.17623e-43
ENSSSCG00000034964	STX8	0.304425	0.231603	0.0678116	2.25834e-08	5.55521e-26	1.54033e-54
ENSSSCG00000000394	CNPY2	0.184348	0.143997	0.0253163	2.26504e-08	1.38786e-06	5.3478e-110
ENSSSCG00000009821	ARPC3	0.277914	0.15342	0.0406047	2.26504e-08	7.37237e-18	3.67478e-107
ENSSSCG00000009009	MND1	2.56045	2.0363	5.02147	2.61938e-08	1.61091e-06	1.0243e-49
ENSSSCG00000025856	TMEM106A	2.20944	1.04406	2.22005	2.62096e-08	0.826607	1.74972e-07
ENSSSCG00000046622		0.204573	0.248471	0.0480968	2.66955e-08	0.0107637	3.26719e-17
ENSSSCG00000010158	TOMM20	0.31426	0.0854902	0.0256462	2.72731e-08	2.75806e-32	3.17077e-125
ENSSSCG00000007853	LYRM1	0.237629	0.0802803	0.0185752	2.83767e-08	5.80675e-05	2.4673e-14
ENSSSCG00000008389	PAPOLG	0.173547	0.718191	0.118579	2.85895e-08	0.14633	7.67036e-07
ENSSSCG00000017339	NMT1	0.330332	0.665606	0.21065	2.96574e-08	0.0712215	3.52513e-18
ENSSSCG00000004029	QKI	2.42239	1.07233	2.50486	3.08183e-08	0.704001	7.53381e-11
ENSSSCG00000043533		2.70438	0.435459	1.13276	3.55315e-08	5.48713e-06	0.595375
ENSSSCG00000037652		0.287815	0.317026	0.0870162	3.81687e-08	0.00101704	1.33367e-20
ENSSSCG00000021837	STYXL1	0.157553	0.180148	0.0269576	3.85478e-08	4.36559e-19	9.33908e-37
ENSSSCG00000049235		0.281021	0.34211	0.0925169	3.85478e-08	0.00148454	4.03795e-18
ENSSSCG00000008232	RNF181	0.296149	1.80649	0.51542	4.01915e-08	0.00735698	0.00204217
ENSSSCG00000002512	DEGS2	0.169496	0.0725636	0.0117704	4.05769e-08	2.61696e-15	3.45512e-107
ENSSSCG00000011763	MRPL47	0.306498	0.185555	0.0541895	4.05769e-08	3.74547e-16	3.47757e-86
ENSSSCG00000006344	NOS1AP	2.49539	0.829081	1.99657	4.13225e-08	0.221087	4.34196e-05
ENSSSCG00000034715		0.346946	0.118953	0.039468	4.1962e-08	3.92434e-15	1.67266e-47
ENSSSCG00000033383	AVPR1A	7.29703	1.74065	12.2649	4.29003e-08	0.0536918	7.30082e-14
ENSSSCG00000033694	MRPL41	0.23157	0.562025	0.125405	4.47417e-08	0.0769492	5.89674e-16
ENSSSCG00000034779	NT5C3B	2.65909	0.62019	1.58527	5.42498e-08	0.0048472	0.0129264
ENSSSCG00000011234	CMTM7	2.95144	1.19186	3.399	5.5113e-08	0.363276	1.21614e-12
ENSSSCG00000009823	VPS29	0.355073	0.400971	0.135905	5.72639e-08	2.91863e-13	1.01262e-31
ENSSSCG00000033422	LOC100153598	0.210526	0.248146	0.0500561	5.72639e-08	2.7609e-06	2.61741e-62
ENSSSCG00000032585	ZNF613	0.171331	0.900482	0.147198	5.76007e-08	0.883883	1.40396e-08
ENSSSCG00000012075	FAM3B	0.123023	0.193806	0.0234094	6.02243e-08	0.112995	2.87806e-08
ENSSSCG00000005190	NFIB	2.41648	2.04841	4.77529	6.16632e-08	7.96758e-07	3.48145e-24
ENSSSCG00000040620		0.0756353	0.343286	0.0240392	6.16632e-08	0.436444	9.75529e-08
ENSSSCG00000028020	MRPS9	0.257737	0.460294	0.112939	6.3282e-08	6.13549e-05	3.50474e-30
ENSSSCG00000004283	DPPA5	0.25596	0.411181	0.101688	6.48638e-08	3.61847e-11	1.75247e-27
ENSSSCG00000009310	POLR1D	0.375158	1.63868	0.588653	7.27211e-08	0.00132621	7.65344e-06
ENSSSCG00000007617	ZNF655	2.17764	1.22398	2.56657	7.28822e-08	0.18333	7.47708e-12
ENSSSCG00000024070	CDK5	0.241831	0.584468	0.134785	7.36813e-08	0.0069749	5.60303e-22
ENSSSCG00000002812	KIFC3	3.25919	1.5063	4.734	7.49803e-08	0.0498641	9.50191e-18
ENSSSCG00000022011	NMI	0.198889	1.27813	0.241991	7.58676e-08	0.592087	1.67263e-09
ENSSSCG00000012265	CHST7	0.27878	0.590269	0.157458	7.86156e-08	0.0789953	3.60991e-22
ENSSSCG00000009303	RPL21	0.303748	0.00991103	0.00287061	7.93779e-08	9.31325e-84	1.92496e-180
ENSSSCG00000012953	YIF1A	0.200213	0.0135296	0.00257423	7.93779e-08	1.08721e-06	1.387e-14
ENSSSCG00000017804	ABR	0.370738	0.394453	0.140669	8.23968e-08	0.00213348	4.26133e-15
ENSSSCG00000040486	BIRC5	0.350253	0.25062	0.0841258	8.45807e-08	8.54798e-13	4.15353e-50
ENSSSCG00000036129	RNF114	3.01319	1.22396	3.54608	8.92113e-08	0.329956	9.61324e-14
ENSSSCG00000024748	THUMPD1	2.187	0.942794	1.98081	8.99201e-08	0.732513	5.52279e-08
ENSSSCG00000035997	RPL10	0.35352	0.1	0.0339917	9.79072e-08	2.79163e-25	1.5718e-65
ENSSSCG00000005227	PUM3	0.370139	1.18969	0.420341	1.03533e-07	0.426615	1.11302e-09
ENSSSCG00000007026	VDAC3	0.285055	0.230256	0.062539	1.05165e-07	1.67038e-20	9.70945e-48
ENSSSCG00000006203	COPS5	0.267126	0.200978	0.0514683	1.09067e-07	9.63581e-06	3.35037e-29
ENSSSCG00000007743	CHCHD2	1.86471	0.96126	1.72713	1.19824e-07	0.814333	1.22877e-06
ENSSSCG00000002433	PSMC1	0.235904	0.891908	0.200672	1.32008e-07	0.617885	1.27742e-10
ENSSSCG00000010759	GLRX3	0.340026	0.345168	0.112086	1.35021e-07	1.8135e-05	7.30668e-24
ENSSSCG00000016420	INSIG1	2.59682	0.996109	2.49606	1.37775e-07	0.987545	6.87753e-08
ENSSSCG00000004989	FBXO33	2.4067	1.46114	3.38217	1.41761e-07	0.0072897	2.91943e-14
ENSSSCG00000009105		0.419456	0.687321	0.275888	1.42992e-07	0.0417053	8.71693e-16
ENSSSCG00000017414	KAT2A	2.26973	1.21139	2.65652	1.43043e-07	0.316849	6.73393e-09
ENSSSCG00000012042	ATP5PO	0.3563	0.194248	0.0666166	1.46141e-07	1.33689e-18	1.63871e-59
ENSSSCG00000013757	C19orf53	0.245646	0.2253	0.0528679	1.60421e-07	0.000366518	1.12316e-21
ENSSSCG00000046214	IFT22	0.324933	0.461775	0.143868	1.61132e-07	0.000256103	2.07152e-18
ENSSSCG00000009594	SPTLC1	2.77114	1.22596	3.26509	1.70991e-07	0.230375	1.14193e-12
ENSSSCG00000039769	SPIRE1	2.21795	0.937135	2.00616	1.8784e-07	0.72792	2.60693e-05
ENSSSCG00000039137	SMARCE1	0.43311	0.572614	0.237451	1.89985e-07	0.00129392	8.15597e-23
ENSSSCG00000011952	RPL24	0.204466	0.37611	0.0734497	2.00284e-07	0.000263253	4.55737e-34
ENSSSCG00000024573	LALBA	0.217564	0.0701981	0.0144742	2.04451e-07	7.7697e-15	1.2425e-61
ENSSSCG00000040827	CFAP298-TCP10L	0.33729	0.224248	0.072321	2.1588e-07	1.67674e-14	2.13294e-88
ENSSSCG00000013045	OTUB1	0.218384	0.0708334	0.0147141	2.18324e-07	8.94317e-37	1.16318e-78
ENSSSCG00000005349	GRHPR	0.365785	0.347096	0.121554	2.27014e-07	6.15507e-10	1.18903e-34
ENSSSCG00000011212		0.403069	0.754574	0.292137	2.27041e-07	0.151345	5.43375e-13
ENSSSCG00000014186		0.326973	0.733571	0.228744	2.29168e-07	0.294558	3.23396e-12
ENSSSCG00000039909	ERN1	2.09304	0.823348	1.65953	2.29806e-07	0.20532	0.000710305
ENSSSCG00000040577	C7H6orf226	0.310974	0.736929	0.218746	2.37209e-07	0.152293	2.41203e-17
ENSSSCG00000010470	IDE	2.15883	1.15487	2.398	2.38228e-07	0.407429	4.43197e-12
ENSSSCG00000009148	LEF1	2.04424	0.65479	1.28867	2.45839e-07	0.00174888	0.0615557
ENSSSCG00000015944	TLK1	0.389265	0.656996	0.246334	2.45942e-07	0.0315262	7.54509e-16
ENSSSCG00000036306	LOC110261076	0.44271	0.372385	0.157994	2.65112e-07	2.67528e-12	5.57638e-39
ENSSSCG00000050758		0.367147	0.387947	0.136472	2.68885e-07	0.000334872	5.27503e-19
ENSSSCG00000033394	VWA3B	0.33435	0.468263	0.149762	2.70306e-07	0.023242	7.07586e-13
ENSSSCG00000011039	SLC39A12	2.03971	2.20816	4.33944	2.7519e-07	8.5511e-10	9.7009e-31
ENSSSCG00000004963	ANP32A	0.338593	0.672447	0.217533	2.83979e-07	0.192301	4.65817e-14
ENSSSCG00000003109	TMEM160	0.276771	0.0185548	0.00491494	2.8936e-07	2.5154e-06	6.60733e-12
ENSSSCG00000014214	TRIM36	3.66162	2.5481	8.96388	2.96357e-07	8.1685e-11	2.67213e-24
ENSSSCG00000050244		1.85353	1.58665	2.8337	2.96357e-07	0.000191002	9.10584e-17
ENSSSCG00000008207	RPIA	2.45779	1.49194	3.52706	3.05453e-07	0.0118977	2.17579e-16
ENSSSCG00000022301	EIF4EBP1	0.335365	2.20081	0.706255	3.05453e-07	0.000430704	0.0969156
ENSSSCG00000013470	MRPS33	0.325472	0.182423	0.056799	3.3676e-07	3.4409e-19	1.72724e-74
ENSSSCG00000000723	C12orf4	0.266508	0.658294	0.167791	3.40323e-07	0.0299862	1.54613e-13
ENSSSCG00000001022	SSR1	0.392046	0.343841	0.128782	3.40323e-07	8.71797e-11	7.59255e-51
ENSSSCG00000022312	RHPN2	1.80541	1.37064	2.38409	3.41314e-07	0.0173375	1.79708e-11
ENSSSCG00000027230	SLC35G1	2.04504	1.67444	3.2947	3.49164e-07	3.51726e-05	5.70808e-26
ENSSSCG00000018084	MT-ND3	5.24575	1.0906	5.529	3.62158e-07	0.77658	7.41866e-11
ENSSSCG00000025571	POLR2G	0.347428	0.0866851	0.0288867	3.69392e-07	2.37044e-23	9.30829e-68
ENSSSCG00000031576	TMEM42	0.410702	0.160882	0.0631421	3.71869e-07	2.79059e-23	1.45804e-55
ENSSSCG00000039612	LOC100738684	0.316936	0.032719	0.00994459	3.71897e-07	2.19947e-31	3.02413e-68
ENSSSCG00000034414	PSME3IP1	0.269526	0.205933	0.052816	3.8004e-07	2.4762e-13	1.42632e-52
ENSSSCG00000018029	ZNF286A	0.297456	0.985824	0.280902	3.84729e-07	0.97026	8.46114e-13
ENSSSCG00000013174	CTNND1	0.390966	0.807332	0.301672	4.13611e-07	0.244652	9.91073e-16
ENSSSCG00000015340	ASNS	0.369707	0.144823	0.0510695	4.13611e-07	3.19982e-36	2.57485e-105
ENSSSCG00000012758	NSDHL	0.228405	0.135822	0.0295694	4.28249e-07	6.61364e-14	6.02949e-44
ENSSSCG00000012280	UXT	0.385689	0.154132	0.0570003	4.4148e-07	9.92671e-16	4.23605e-51
ENSSSCG00000008113	MRPS5	2.71088	1.10411	2.8878	4.5221e-07	0.68373	6.26657e-11
ENSSSCG00000007602	BAIAP2L1	0.37211	0.209359	0.0747496	4.65799e-07	4.20429e-16	3.90514e-46
ENSSSCG00000029724	RACK1	0.299335	0.0510765	0.0144919	4.67872e-07	8.30689e-33	1.25412e-117
ENSSSCG00000040507	PDLIM7	0.264954	0.116253	0.02939	4.77592e-07	2.46112e-09	1.16482e-36
ENSSSCG00000017065	MRPL22	0.249019	0.718466	0.171692	4.90161e-07	0.352868	3.63651e-12
ENSSSCG00000027374	C6H1orf50	0.322585	0.439071	0.135721	4.96586e-07	0.000113856	7.61209e-31
ENSSSCG00000027487	LAT2	0.359981	1.31287	0.451026	4.96586e-07	0.218033	1.43751e-06
ENSSSCG00000034864	CHEK2	0.285896	0.609597	0.166318	5.00058e-07	0.0163659	1.23025e-14
ENSSSCG00000006779	ST7L	0.367122	0.459053	0.161348	5.48541e-07	0.00118573	7.27478e-20
ENSSSCG00000005613	LRSAM1	0.351146	0.208884	0.0703687	5.5764e-07	1.15623e-09	1.36767e-38
ENSSSCG00000021560	UBE2I	2.02005	1.41691	2.75217	5.84732e-07	0.00597975	4.30418e-17
ENSSSCG00000004394	RPF2	0.349789	0.764248	0.255243	6.02807e-07	0.200896	2.71874e-11
ENSSSCG00000026741		0.470588	0.254372	0.114836	6.20251e-07	2.4084e-15	6.62246e-45
ENSSSCG00000029170	ZNF566	0.282587	0.688138	0.185648	6.58185e-07	0.111264	4.08667e-12
ENSSSCG00000007381	YWHAB	1.80227	1.41158	2.45015	6.60835e-07	0.000691775	9.51412e-18
ENSSSCG00000029538	PPP2R1B	2.1841	1.17265	2.45749	6.71929e-07	0.330698	3.03744e-09
ENSSSCG00000002715	RFWD3	2.12814	0.984956	2.01936	7.01865e-07	0.944845	2.73971e-05
ENSSSCG00000005590	PSMB7	0.441764	0.219433	0.0926784	7.08247e-07	7.41674e-34	2.03989e-60
ENSSSCG00000008546	GPN1	0.339549	0.497083	0.160925	7.16521e-07	2.84529e-06	5.24948e-21
ENSSSCG00000001413	GPANK1	0.294474	0.313273	0.0884752	7.21618e-07	0.000945446	2.46003e-23
ENSSSCG00000013503	SHD	0.274123	0.0590084	0.015542	7.312e-07	2.29903e-08	4.05407e-20
ENSSSCG00000035034	CNIH4	0.359887	0.0087364	0.00300269	7.312e-07	2.97524e-136	0
ENSSSCG00000000265	ESPL1	2.40426	0.429809	0.99618	7.39342e-07	1.84983e-10	0.988255
ENSSSCG00000027898	ATP2B1	2.00724	1.12432	2.17424	7.8329e-07	0.379896	5.92986e-10
ENSSSCG00000015482	VAMP4	0.39348	0.399399	0.150289	7.9435e-07	3.14594e-07	5.01398e-26
ENSSSCG00000040421	HMG20B	0.317452	1.29903	0.398764	8.21174e-07	0.534192	0.00500218
ENSSSCG00000002377	EIF2B2	0.371331	0.152334	0.0540694	8.25291e-07	1.17686e-09	5.45152e-30
ENSSSCG00000001950	PRORP	0.406282	0.0741212	0.0287636	8.34071e-07	5.72853e-72	9.83186e-132
ENSSSCG00000021309	TRDMT1	1.91113	1.47341	2.71548	8.34071e-07	0.00181341	2.86892e-21
ENSSSCG00000038800	PUF60	0.20945	0.028376	0.00567725	8.34071e-07	5.68531e-28	1.00442e-79
ENSSSCG00000032645	CHIC2	0.506938	0.153979	0.0748439	8.57622e-07	5.85234e-41	9.95157e-64
ENSSSCG00000001204	ZKSCAN4	0.312543	0.159159	0.0475194	9.04644e-07	8.10177e-06	6.95138e-21
ENSSSCG00000011752	FNDC3B	2.21782	1.17514	2.51013	9.38115e-07	0.433087	3.70884e-09
ENSSSCG00000004469	LCA5	2.1709	1.46538	3.05939	9.4183e-07	0.00620392	9.45719e-21
ENSSSCG00000017671	RNFT1	2.95738	1.63314	4.64667	9.79984e-07	0.0015155	3.65186e-17
ENSSSCG00000004854	TJP1	1.97255	1.0597	2.0146	9.84558e-07	0.705476	1.27057e-08
ENSSSCG00000045287		0.324162	0.169289	0.0522986	1.00602e-06	1.08159e-30	9.6998e-43
ENSSSCG00000012056	CHAF1B	0.325032	1.10056	0.34296	1.00788e-06	0.793125	1.01185e-06
ENSSSCG00000008434	TTC7A	0.190633	0.238709	0.0441003	1.04481e-06	0.0299458	1.68572e-10
ENSSSCG00000015962	SP3	2.06319	0.348086	0.691071	1.07855e-06	6.40215e-10	0.0549653
ENSSSCG00000025830	NUP93	2.11931	1.42243	2.90991	1.09166e-06	0.0515939	1.81274e-09
ENSSSCG00000030685	ARID2	1.89425	1.53522	2.79903	1.09166e-06	0.000620551	5.96103e-17
ENSSSCG00000032344	KIAA1143	0.292904	0.859872	0.241516	1.09909e-06	0.765583	3.963e-07
ENSSSCG00000012689	ZNF75D	0.457511	0.510799	0.22419	1.10037e-06	0.000890546	3.20087e-15
ENSSSCG00000021890	GNB1	2.39074	0.907495	2.09605	1.10199e-06	0.602636	5.41007e-05
ENSSSCG00000004684	SPG11	0.363401	0.228995	0.0795717	1.12704e-06	7.05087e-16	1.57634e-75
ENSSSCG00000006736	CD2	0.256342	0.553374	0.135638	1.12704e-06	0.084811	1.67525e-15
ENSSSCG00000018087	MT-ND4	3.52511	2.49472	8.42431	1.12704e-06	3.46385e-11	1.55244e-20
ENSSSCG00000006501	SSR2	0.487841	1.10542	0.518656	1.13573e-06	0.5965	1.13035e-06
ENSSSCG00000048249		2.17149	1.16494	2.43352	1.15457e-06	0.495957	3.67432e-06
ENSSSCG00000037146	SWSAP1	0.239414	0.12397	0.0281598	1.16612e-06	9.25712e-09	4.9817e-47
ENSSSCG00000009932	MMAB	0.290354	0.259813	0.0719266	1.1752e-06	4.82501e-05	2.28251e-27
ENSSSCG00000040922	IP6K2	0.411009	0.711449	0.281709	1.24071e-06	0.245137	4.46699e-09
ENSSSCG00000037985	MTRES1	0.351885	0.122484	0.0412048	1.29838e-06	3.59823e-29	7.65643e-115
ENSSSCG00000037127	CDKN2AIPNL	0.447532	0.091356	0.0392325	1.30483e-06	2.06372e-23	9.40648e-49
ENSSSCG00000006691	POLR3C	0.401038	0.152629	0.0584474	1.32098e-06	2.35148e-19	1.62008e-58
ENSSSCG00000031269	LYRM4	0.224635	0.0976204	0.0210294	1.33361e-06	3.09281e-05	9.54982e-16
ENSSSCG00000009358	EXOSC8	0.421086	0.0988956	0.0403258	1.41352e-06	5.48729e-20	2.54869e-46
ENSSSCG00000049707		0.199828	0.0694327	0.0132674	1.50843e-06	5.4356e-06	8.27543e-19
ENSSSCG00000033731	SLC35B1	0.380106	0.0237435	0.00865366	1.51402e-06	2.07182e-18	2.61015e-33
ENSSSCG00000025691	BCL10	1.92867	0.427281	0.794849	1.56496e-06	8.47357e-11	0.10865
ENSSSCG00000006487	CCT3	0.28125	0.491214	0.132833	1.57076e-06	0.0104904	5.85842e-18
ENSSSCG00000016488	SSBP1	0.401879	0.0416059	0.0160218	1.60506e-06	1.44921e-83	1.24656e-188
ENSSSCG00000004540	ONECUT2	2.72717	2.10704	5.54006	1.63652e-06	7.36105e-08	3.09195e-21
ENSSSCG00000023785	TMEM156	0.24385	0.310049	0.0726176	1.67992e-06	0.00300589	2.87376e-17
ENSSSCG00000014284		0.288303	0.0936413	0.0258994	1.71052e-06	1.09008e-05	8.8391e-16
ENSSSCG00000021718	METTL17	0.343903	0.271005	0.0889286	1.74431e-06	9.99475e-07	1.01439e-34
ENSSSCG00000000719	NDUFA9	0.360178	0.0922483	0.0317741	1.75149e-06	1.21614e-22	2.28558e-46
ENSSSCG00000003136	CYTH2	0.265771	0.271437	0.069249	1.76802e-06	0.00584606	3.75583e-16
ENSSSCG00000007188	FKBP1A	2.10581	1.86912	3.77893	1.76802e-06	0.000980573	1.07746e-10
ENSSSCG00000024293	TMEM178A	0.336954	0.336401	0.108358	1.79693e-06	0.000343559	8.36256e-21
ENSSSCG00000038774	MAPK13	0.329619	0.0913633	0.0287149	1.81873e-06	3.13403e-24	7.57221e-89
ENSSSCG00000006939	ZNHIT6	0.429183	0.791412	0.32598	1.84615e-06	0.26253	1.39589e-13
ENSSSCG00000001041	PAK1IP1	1.86993	0.939961	1.69142	1.88164e-06	0.68989	2.19227e-06
ENSSSCG00000004020	SFT2D1	2.33266	2.67567	6.03428	1.92258e-06	3.68189e-12	4.04057e-48
ENSSSCG00000000837	CHST11	0.37006	0.164069	0.0583616	1.94332e-06	7.30468e-19	2.94494e-40
ENSSSCG00000036944	TACO1	0.375123	0.288283	0.10366	1.97808e-06	7.28483e-09	1.40619e-39
ENSSSCG00000015513	ASTN1	0.300561	0.440582	0.126209	2.00391e-06	3.55487e-06	1.95959e-23
ENSSSCG00000026612	TIMM50	0.305528	0.397864	0.116603	2.2206e-06	0.00260974	5.67238e-27
ENSSSCG00000010541	COX15	0.499069	0.624509	0.298597	2.2391e-06	0.00349555	3.02318e-15
ENSSSCG00000046327		0.275582	0.239761	0.0630548	2.2391e-06	3.36759e-07	7.71493e-30
ENSSSCG00000044327		0.37736	0.139793	0.0502807	2.26609e-06	1.26264e-22	8.65222e-59
ENSSSCG00000009052	ZNF330	2.39095	0.7143	1.64398	2.28875e-06	0.0793585	0.0179573
ENSSSCG00000037343	MRPS11	0.199493	0.063859	0.0120242	2.35491e-06	5.8986e-10	1.63439e-51
ENSSSCG00000034406	MRPL58	0.53623	0.696093	0.358174	2.41834e-06	0.0340823	1.09272e-10
ENSSSCG00000032234	TMEM165	0.332129	0.947558	0.300571	2.45566e-06	0.866578	8.09477e-09
ENSSSCG00000023738	COG3	2.20004	0.498005	1.05263	2.47508e-06	1.9811e-08	0.807776
ENSSSCG00000016687	CHN2	0.417874	1.04327	0.419532	2.49316e-06	0.881572	3.09412e-07
ENSSSCG00000011495	PRICKLE2	2.07377	1.10986	2.21835	2.52026e-06	0.581905	2.66339e-08
ENSSSCG00000014289	UQCRQ	0.427257	0.294805	0.120443	2.57103e-06	6.18648e-15	1.63182e-65
ENSSSCG00000007524	ATP5E	0.307642	0.209944	0.0621896	2.59771e-06	4.87992e-10	5.36788e-35
ENSSSCG00000047299		2.10874	1.57254	3.18984	2.65548e-06	0.00251952	7.32919e-13
ENSSSCG00000050620		16.8936	1.61074	26.1926	2.65548e-06	0.174787	1.03608e-09
ENSSSCG00000009479	RBM26	2.20082	1.07034	2.26816	2.66498e-06	0.731602	2.34403e-09
ENSSSCG00000032182	CGGBP1	2.01914	1.30269	2.53519	2.73409e-06	0.0785153	8.58755e-11
ENSSSCG00000016579	CCDC136	0.413607	0.390986	0.155264	2.82255e-06	9.62474e-06	3.2713e-23
ENSSSCG00000006625	RFX5	2.48473	0.861	2.06157	2.83403e-06	0.411501	6.09914e-05
ENSSSCG00000000766	CECR2	2.22254	0.613192	1.31314	2.96495e-06	0.000546186	0.166036
ENSSSCG00000023263	MRPL45	0.421443	0.19915	0.080296	2.96495e-06	9.54997e-26	4.90945e-68
ENSSSCG00000011576	HRH1	0.300406	0.293668	0.0845066	2.97397e-06	7.024e-06	3.367e-26
ENSSSCG00000009858	FBXO21	1.98723	1.13712	2.17727	3.04745e-06	0.393572	6.77889e-08
ENSSSCG00000003699	GREB1L	0.378427	0.69834	0.255569	3.07531e-06	0.0926032	2.17426e-10
ENSSSCG00000017143	CEP131	0.19643	0.0961669	0.0181066	3.26268e-06	9.85311e-05	1.75956e-15
ENSSSCG00000005391	MSANTD3-TMEFF1	0.420656	0.389561	0.15668	3.27099e-06	3.3296e-05	9.68175e-25
ENSSSCG00000015775	DCTD	1.95956	1.53413	2.89433	3.35908e-06	0.000239701	2.51659e-15
ENSSSCG00000017018	TENM2	0.501043	1.54414	0.742282	3.35908e-06	0.00128173	0.0342728
ENSSSCG00000020790	COPS9	0.229703	0.104858	0.0231708	3.35908e-06	1.15265e-16	2.35401e-36
ENSSSCG00000039523	LOC100522130	0.299882	0.359808	0.103008	3.38463e-06	6.08811e-06	1.89545e-82
ENSSSCG00000013786	ZNF333	0.292809	0.577539	0.161939	3.48152e-06	0.189295	1.47287e-11
ENSSSCG00000005589	NR6A1	2.68047	1.0303	2.66228	3.67219e-06	0.918178	3.81459e-06
ENSSSCG00000027100	MED31	0.243672	0.958067	0.225021	3.77767e-06	0.928284	2.20604e-07
ENSSSCG00000011875	LOC100520273	0.466297	0.80117	0.357648	3.84541e-06	0.121096	3.31562e-12
ENSSSCG00000012262	KDM6A	2.39232	0.854704	1.9706	3.84663e-06	0.493475	0.00101411
ENSSSCG00000016498	MKRN1	0.465297	0.512748	0.228856	3.87557e-06	0.000340622	2.91011e-20
ENSSSCG00000014088	IQGAP2	1.98285	1.11922	2.13959	3.93629e-06	0.493174	7.22412e-09
ENSSSCG00000020817	RPS16	0.336473	0.102186	0.0329666	3.93629e-06	1.64405e-20	7.09487e-51
ENSSSCG00000007323	DSN1	0.361454	0.485442	0.167488	4.00657e-06	2.69732e-07	1.49472e-19
ENSSSCG00000008396	CCDC85A	1.94411	1.3887	2.59917	4.00657e-06	0.0293508	3.24839e-10
ENSSSCG00000040397	COLEC12	0.257184	0.302025	0.0734662	4.00657e-06	0.0102297	2.32809e-15
ENSSSCG00000013292	PRR5L	0.365644	0.260885	0.0912799	4.02619e-06	5.98952e-10	3.06887e-34
ENSSSCG00000006081	RPL30	0.448733	0.230743	0.0996285	4.18709e-06	1.24056e-28	5.99931e-72
ENSSSCG00000000743	FKBP4	0.371894	0.111601	0.0395533	4.256e-06	4.43519e-13	2.25506e-40
ENSSSCG00000038487	TMPO	2.36452	0.703656	1.60355	4.36414e-06	0.0781628	0.0179689
ENSSSCG00000006689	PIAS3	2.74504	0.477538	1.26519	4.41938e-06	0.000147003	0.407629
ENSSSCG00000015013	RDX	1.80947	1.5008	2.61638	4.41938e-06	0.000473972	5.67915e-17
ENSSSCG00000038650	TLCD1	0.352371	0.183432	0.0620356	4.41938e-06	2.30692e-11	1.12931e-40
ENSSSCG00000050320	TOMM5	0.334499	0.0201845	0.00652232	4.41938e-06	2.99124e-15	2.4693e-27
ENSSSCG00000010480	PDE6C	0.509776	0.865244	0.422219	4.48292e-06	0.609159	0.000313294
ENSSSCG00000027746	MRFAP1	1.92155	0.347188	0.643412	4.50415e-06	1.65377e-14	0.000608753
ENSSSCG00000026354	PRPF18	0.352803	0.343228	0.115444	4.62652e-06	5.36478e-11	4.24276e-21
ENSSSCG00000017592	MBTD1	1.937	1.07072	1.99219	4.64991e-06	0.711847	2.35541e-06
ENSSSCG00000007244	POFUT1	2.5542	1.01364	2.50223	4.83634e-06	0.959316	1.70227e-07
ENSSSCG00000018078	MT-CO2	2.63968	2.30748	5.8267	4.83634e-06	5.72304e-08	8.20097e-21
ENSSSCG00000005596	ARPC5L	0.42632	0.367973	0.150243	4.86783e-06	3.657e-05	2.52001e-22
ENSSSCG00000001501	VPS52	0.318053	1.21408	0.368401	4.89842e-06	0.450526	3.89068e-07
ENSSSCG00000011357	SHISA5	2.49939	1.33985	3.21465	4.89842e-06	0.141596	3.08715e-10
ENSSSCG00000017047	CLINT1	1.8612	1.25411	2.24804	4.89842e-06	0.0802701	3.0322e-10
ENSSSCG00000035973	LSM6	0.440116	0.131145	0.0554828	4.89842e-06	4.45943e-18	8.52967e-44
ENSSSCG00000043109		0.267555	0.470151	0.121748	4.89842e-06	0.0956576	5.17302e-11
ENSSSCG00000015550	RGS16	2.27834	0.779836	1.71579	5.01992e-06	0.187507	0.00118204
ENSSSCG00000024770	LIG3	0.497641	0.71128	0.340665	5.01992e-06	0.036425	3.51948e-12
ENSSSCG00000030067	GINM1	1.86157	1.78911	3.20904	5.01992e-06	6.9554e-07	2.60847e-26
ENSSSCG00000010690	SEC23IP	1.81386	1.35643	2.36955	5.22201e-06	0.0121973	1.75075e-13
ENSSSCG00000039508	REC114	0.359645	0.461862	0.158964	5.35961e-06	2.23385e-05	1.93451e-17
ENSSSCG00000036865	SDS	0.335575	0.0947274	0.0308597	5.48459e-06	4.3248e-06	4.70902e-17
ENSSSCG00000035326	HIGD1C	0.38205	1.09558	0.402365	5.56536e-06	0.770796	5.2923e-06
ENSSSCG00000008540	PPP1CB	2.00978	1.06603	2.06639	5.61217e-06	0.739237	8.80266e-09
ENSSSCG00000016056	GLS	2.30941	1.81302	4.02666	5.64349e-06	6.71655e-05	6.68647e-21
ENSSSCG00000006220	ARMC1	2.00728	1.25644	2.41956	5.75846e-06	0.0710307	7.23418e-09
ENSSSCG00000040470	RPS20	0.350296	2.83166	0.949838	6.00496e-06	2.1679e-10	0.799964
ENSSSCG00000029256	AKR1A1	2.54311	0.548894	1.34907	6.07618e-06	0.0114956	0.282104
ENSSSCG00000038587	CRNKL1	0.359925	0.224709	0.0771624	6.13659e-06	1.76361e-16	6.2656e-99
ENSSSCG00000002854	POP4	0.357807	0.130661	0.0446547	6.2224e-06	2.80873e-13	1.00252e-47
ENSSSCG00000027072	ATP5IF1	0.297813	0.126552	0.0363126	6.22299e-06	1.54985e-09	2.07263e-25
ENSSSCG00000005201	UHRF2	1.82349	0.881952	1.54961	6.23444e-06	0.386492	0.000640303
ENSSSCG00000004826	SELENOS	0.31667	0.0399125	0.0119933	6.34592e-06	7.8042e-33	6.70016e-104
ENSSSCG00000010067	MIF	0.342937	0.283531	0.0934833	6.5728e-06	8.60067e-05	2.0762e-19
ENSSSCG00000012202	GK	0.46846	1.33389	0.598373	6.61559e-06	0.117707	0.0044699
ENSSSCG00000030369	YARS1	0.355567	0.523754	0.177492	6.74204e-06	0.0153309	1.47628e-20
ENSSSCG00000005976	NDUFB9	0.340513	0.219912	0.0722054	6.86384e-06	6.66293e-18	1.45465e-32
ENSSSCG00000017971	NAA38	0.335735	0.277754	0.0898104	7.06718e-06	6.3795e-06	1.34344e-21
ENSSSCG00000010502	CCNJ	2.92534	0.207484	0.585161	7.15578e-06	1.70902e-10	0.131278
ENSSSCG00000022358	RAB28	1.84315	1.7919	3.18215	7.15916e-06	1.73332e-05	1.10802e-14
ENSSSCG00000016128	EEF1B2	0.445043	0.222288	0.0946208	7.20864e-06	1.49254e-22	1.64679e-83
ENSSSCG00000042324	PRKRIP1	0.449644	0.70093	0.303297	7.20864e-06	0.0930798	6.74207e-12
ENSSSCG00000006009	EXT1	1.97705	1.23849	2.36585	7.39439e-06	0.255415	3.06739e-09
ENSSSCG00000015098	CXCR5	0.215418	0.222838	0.0463465	7.52845e-06	0.00450238	6.60269e-17
ENSSSCG00000038079	CLPP	0.358408	0.639248	0.219394	7.53498e-06	0.148417	6.31382e-13
ENSSSCG00000011663	RBP2	0.234344	1.33749	0.301155	8.08917e-06	0.488952	7.22216e-06
ENSSSCG00000013730	KLF1	0.280718	0.0762078	0.0203429	8.08917e-06	2.37597e-08	2.54803e-25
ENSSSCG00000018075	MT-CO1	2.93955	1.81202	5.10871	8.42861e-06	0.00136236	5.91975e-21
ENSSSCG00000032176	SMURF2	2.10981	1.27619	2.59977	8.67939e-06	0.106591	6.61421e-10
ENSSSCG00000038731	STX18	0.550017	0.638446	0.336753	8.69892e-06	0.000104929	4.08982e-22
ENSSSCG00000011798	DNAJB11	0.353041	0.797998	0.269374	8.91657e-06	0.400097	2.29064e-15
ENSSSCG00000017403	STAT3	2.06939	1.15513	2.30604	8.97698e-06	0.452092	3.07748e-06
ENSSSCG00000012969	FIBP	0.388689	0.428141	0.16035	9.00556e-06	0.0077925	3.8477e-14
ENSSSCG00000050977		0.450801	0.687017	0.297384	9.40526e-06	0.0850002	2.33602e-12
ENSSSCG00000008821	SLAIN2	2.11202	1.24549	2.53362	9.88751e-06	0.186954	1.59525e-09
ENSSSCG00000000500	RAB3IP	1.80831	0.10064	0.174584	1.02143e-05	1.27438e-68	4.65639e-30
ENSSSCG00000003531	KDM1A	1.99775	1.40141	2.69361	1.02143e-05	0.037296	6.57948e-10
ENSSSCG00000003747	KIAA1328	0.51568	1.30907	0.646815	1.02165e-05	0.151129	0.0138198
ENSSSCG00000017294	DCAF7	2.42554	0.655849	1.53796	1.02694e-05	0.00789574	0.0280147
ENSSSCG00000000998	RPP40	0.378491	0.195604	0.0708106	1.04373e-05	3.20206e-10	1.81288e-40
ENSSSCG00000024119	GLB1	3.16903	2.30497	7.032	1.1062e-05	8.96662e-06	1.57606e-17
ENSSSCG00000044409		2.50382	2.47914	5.9821	1.1062e-05	2.29174e-09	3.54764e-25
ENSSSCG00000037431	TIMM17A	0.31366	0.139126	0.0417385	1.11171e-05	9.2262e-11	1.42835e-52
ENSSSCG00000032058		0.216067	0.176274	0.0367525	1.1256e-05	0.00521219	1.23869e-11
ENSSSCG00000007795	DCTPP1	1.82095	1.62646	2.85981	1.13468e-05	0.000490135	2.87271e-20
ENSSSCG00000005933	CHRAC1	1.77641	1.26103	2.15849	1.13731e-05	0.0747935	4.13138e-11
ENSSSCG00000021487	MFSD4A	0.321492	0.294304	0.0902384	1.13731e-05	8.55669e-12	2.14489e-28
ENSSSCG00000024249	GABRR2	2.46499	0.788985	1.86186	1.16136e-05	0.237879	1.40746e-05
ENSSSCG00000033189	FAM3D	0.315511	0.199807	0.0602505	1.16138e-05	1.34924e-09	9.38649e-49
ENSSSCG00000040396	SSNA1	0.485013	2.23008	1.03786	1.16138e-05	6.20541e-08	0.850014
ENSSSCG00000001064	GMPR	0.343708	0.238414	0.0784982	1.16294e-05	1.73332e-05	4.38498e-27
ENSSSCG00000004146	REPS1	2.11719	1.61498	3.30067	1.17796e-05	0.00132882	7.57721e-17
ENSSSCG00000038870	TNRC6A	2.03602	1.00145	1.96734	1.18812e-05	0.995279	6.74942e-05
ENSSSCG00000037213	TRAPPC3	1.93768	1.77313	3.31405	1.26315e-05	4.12395e-05	8.11003e-25
ENSSSCG00000040904	CLDN1	2.18059	1.44677	3.05187	1.28144e-05	0.0956576	3.31189e-10
ENSSSCG00000015895	GCG	0.478161	1.06752	0.49165	1.29443e-05	0.758731	1.36284e-06
ENSSSCG00000017938	YBX2	0.178195	0.0885225	0.015482	1.29777e-05	0.00179509	3.2726e-31
ENSSSCG00000023391	LONP2	1.93997	1.23009	2.30053	1.34539e-05	0.201295	3.80469e-10
ENSSSCG00000005030	NID2	2.00177	1.04956	2.02311	1.36222e-05	0.815976	1.94026e-05
ENSSSCG00000041788		0.30989	0.293442	0.0881545	1.37262e-05	6.72643e-05	1.15363e-15
ENSSSCG00000003716	SS18	1.97494	1.22257	2.32283	1.41651e-05	0.169243	1.35037e-08
ENSSSCG00000001502	RPS18	0.220124	0.121407	0.0257135	1.4243e-05	0.00467254	2.06001e-09
ENSSSCG00000024144	NDUFS7	0.235856	0.107627	0.0243943	1.51121e-05	0.000543552	5.0025e-14
ENSSSCG00000009181	C4orf17	0.459626	0.855326	0.377973	1.55159e-05	0.491941	9.16174e-09
ENSSSCG00000040494	RPL3	2.27472	0.726228	1.59208	1.55159e-05	0.101267	0.0125757
ENSSSCG00000005063	OTX2	0.239117	1.36136	0.30961	1.57872e-05	0.0747241	0.000161405
ENSSSCG00000040355	TICRR	0.42764	1.19376	0.490086	1.57937e-05	0.386638	0.000128352
ENSSSCG00000006469	MRPL24	0.328369	0.229263	0.0722659	1.60593e-05	2.76451e-07	4.3492e-29
ENSSSCG00000002259	AKAP13	1.89978	1.04162	1.90821	1.71953e-05	0.844111	5.2041e-05
ENSSSCG00000011516	EIF4E3	2.14468	1.51728	3.12581	1.74315e-05	0.0110475	1.26213e-11
ENSSSCG00000010608	SFR1	0.388729	0.382808	0.14174	1.74898e-05	4.08969e-11	1.27861e-27
ENSSSCG00000011562	EMC3	0.486017	0.0862405	0.0402102	1.75009e-05	2.17813e-27	4.44678e-53
ENSSSCG00000003566	NUDC	0.422734	0.173337	0.0700604	1.75381e-05	2.6781e-17	8.2195e-61
ENSSSCG00000018065	MT-ND1	3.23214	2.20726	6.88126	1.75381e-05	2.67294e-10	1.2043e-15
ENSSSCG00000025500	HTR1D	2.22997	1.29385	2.78293	1.84606e-05	0.115993	2.96283e-11
ENSSSCG00000022545	CALM3	0.498375	0.08105	0.0387645	1.88193e-05	7.13777e-30	1.9366e-59
ENSSSCG00000005243	PGM5	2.48946	1.21637	2.91783	1.92319e-05	0.343047	1.1792e-10
ENSSSCG00000039196	POLR2I	0.366138	0.147311	0.0516816	1.92801e-05	1.93351e-05	6.52168e-15
ENSSSCG00000037612	LIN28B	0.424246	0.572356	0.23315	1.93246e-05	0.0422244	8.39594e-12
ENSSSCG00000017940	GPS2	0.335822	0.515177	0.165533	1.93262e-05	0.0686921	8.10693e-13
ENSSSCG00000016760	C7orf25	0.344612	0.379334	0.124485	1.97468e-05	1.2071e-06	1.3656e-19
ENSSSCG00000002135	PNP	2.30894	1.31492	2.92053	1.9812e-05	0.155075	1.68723e-10
ENSSSCG00000023323	C11orf98	0.295073	0.0695031	0.0195903	2.01209e-05	2.28292e-37	1.50263e-95
ENSSSCG00000011518	SHQ1	2.46302	1.75601	4.16527	2.01251e-05	0.00172144	3.11792e-15
ENSSSCG00000008014	NUBP2	0.265679	0.0413443	0.0104316	2.01969e-05	2.55145e-05	1.0177e-12
ENSSSCG00000017203	GALK1	0.304804	0.0839024	0.0254016	2.032e-05	0.000447741	2.38305e-29
ENSSSCG00000014832	DNAJB13	0.336589	1.07924	0.345902	2.07637e-05	0.825433	7.54543e-06
ENSSSCG00000027686	YTHDF2	1.73514	1.69061	2.82965	2.08603e-05	2.2921e-05	5.88772e-17
ENSSSCG00000049784		0.198179	0.445884	0.0854912	2.10057e-05	0.270647	2.04073e-08
ENSSSCG00000016650	IMMP2L	0.46872	0.140524	0.0629773	2.13463e-05	3.59133e-31	7.35662e-65
ENSSSCG00000003684	MTCL1	0.358437	0.275876	0.0946639	2.13781e-05	0.000636535	2.81959e-14
ENSSSCG00000026486	LOC100627175	3.08478	1.77581	5.26019	2.16593e-05	0.0158307	1.66665e-14
ENSSSCG00000009717	CBR4	2.33561	1.02018	2.28959	2.20429e-05	0.937099	7.87341e-06
ENSSSCG00000038854	PSMF1	0.279024	0.581199	0.155473	2.23198e-05	0.235699	2.24412e-09
ENSSSCG00000016370	SEPTIN2	2.42321	0.591565	1.3836	2.23612e-05	0.00036286	0.0902184
ENSSSCG00000016434	RHEB	2.17094	1.55806	3.24776	2.30545e-05	0.00190624	7.15083e-11
ENSSSCG00000037143	UBE2L3	0.553848	1.0202	0.54244	2.31482e-05	0.916443	1.28748e-07
ENSSSCG00000004254	DCBLD1	1.80502	1.72842	3.00487	2.50005e-05	0.000253994	2.12178e-14
ENSSSCG00000006776	MOV10	0.272762	0.228411	0.0600563	2.54388e-05	0.00550362	3.71086e-14
ENSSSCG00000042572	IMP3	0.390962	0.363028	0.136512	2.55398e-05	0.000136711	4.23192e-23
ENSSSCG00000018080	MT-ATP8	50.3981	1.04162	50.3215	2.55808e-05	0.949049	1.14785e-05
ENSSSCG00000009074	ABHD18	0.456652	0.444406	0.194652	2.56708e-05	5.78761e-07	1.09368e-27
ENSSSCG00000015305	GTPBP10	0.324539	0.274697	0.085297	2.57705e-05	1.93396e-17	1.02061e-24
ENSSSCG00000006337	HSD17B7	0.313445	0.262919	0.0784564	2.63305e-05	1.26164e-20	7.12295e-29
ENSSSCG00000015284	MDM4	0.454234	1.30474	0.567999	2.63305e-05	0.266721	0.00199604
ENSSSCG00000012123	RAB9A	2.24682	0.217597	0.469527	2.65206e-05	2.99399e-25	2.73854e-05
ENSSSCG00000028266	TMUB1	0.329898	0.577493	0.182505	2.66953e-05	0.164371	4.92781e-10
ENSSSCG00000045268		0.335937	1.04151	0.336534	2.67452e-05	0.932958	3.43345e-05
ENSSSCG00000028122	LCA5L	0.243105	1.1934	0.274538	2.68588e-05	0.799434	0.00121485
ENSSSCG00000029474	AVEN	0.342859	0.322208	0.105065	2.69998e-05	2.9503e-08	1.46941e-25
ENSSSCG00000025329	DDX49	0.348514	0.884371	0.295282	2.80704e-05	0.716544	1.41595e-13
ENSSSCG00000038917	ATXN1L	2.43498	0.918512	2.14978	2.83242e-05	0.676145	5.06532e-06
ENSSSCG00000016810	PDZD2	2.10483	0.74857	1.52057	2.83724e-05	0.0305131	0.0153399
ENSSSCG00000010083	PPIL2	0.366845	0.83074	0.291694	2.83727e-05	0.492332	1.09497e-16
ENSSSCG00000004368	PREP	0.533135	1.37006	0.702016	2.86512e-05	0.0389616	0.0218447
ENSSSCG00000021018	GSDMB	0.459663	0.127879	0.0560643	2.86512e-05	2.70101e-47	1.02496e-115
ENSSSCG00000039815		0.394189	0.554375	0.209023	2.9069e-05	0.0127235	2.05314e-14
ENSSSCG00000034810	PEF1	2.73039	1.21706	3.19884	2.90817e-05	0.443923	7.44416e-10
ENSSSCG00000022575	PRMT2	2.25898	1.02187	2.23189	2.91072e-05	0.932198	5.1485e-06
ENSSSCG00000000158	RTCB	0.417713	0.177973	0.0709964	2.93085e-05	4.89579e-27	3.6468e-57
ENSSSCG00000029196	DIP2B	2.09866	1.38572	2.81107	2.9665e-05	0.0404091	7.31104e-09
ENSSSCG00000004708	TUBGCP4	0.460339	1.06753	0.471405	2.98714e-05	0.792903	2.02218e-06
ENSSSCG00000002496	GLRX5	0.478226	0.634743	0.290987	3.0161e-05	0.0333771	3.59627e-13
ENSSSCG00000014362	HBEGF	1.85536	1.15578	2.06688	3.04229e-05	0.292303	2.74334e-07
ENSSSCG00000017890	PITPNM3	1.76988	1.37668	2.34728	3.04769e-05	0.0130548	1.05905e-14
ENSSSCG00000007722	NCF1	0.360368	0.548724	0.189739	3.13727e-05	0.141421	2.73556e-08
ENSSSCG00000001863	TMEM266	0.298585	1.32469	0.381462	3.13929e-05	0.343499	0.000415538
ENSSSCG00000007427	ZSWIM3	2.10438	0.699189	1.42079	3.15258e-05	0.0197164	0.0565242
ENSSSCG00000003770	MIGA1	0.538223	1.61386	0.832795	3.18577e-05	0.000206653	0.233073
ENSSSCG00000014348	SPATA24	0.236759	0.126469	0.0286763	3.1955e-05	0.00017055	1.0242e-17
ENSSSCG00000015789	SNX25	1.95054	1.70348	3.20413	3.1955e-05	0.000320555	5.98462e-14
ENSSSCG00000026969	KRAS	1.97725	1.49978	2.85707	3.30468e-05	0.0038285	8.64162e-13
ENSSSCG00000023373	ZNHIT3	0.536212	1.84725	0.948305	3.3946e-05	9.07676e-08	0.71518
ENSSSCG00000011570	IRAK2	2.03266	1.679	3.28817	3.4664e-05	6.36078e-05	1.10956e-16
ENSSSCG00000028976	PPP2R2B	0.513012	0.342132	0.168435	3.47908e-05	4.14493e-14	1.31256e-41
ENSSSCG00000012742	MTM1	0.478498	0.777271	0.356437	3.56439e-05	0.118771	1.14918e-11
ENSSSCG00000014831	PAAF1	0.329823	0.287049	0.0904862	3.60679e-05	0.00135662	1.7088e-16
ENSSSCG00000002452	LGMN	2.0133	0.883182	1.71017	3.75725e-05	0.498818	0.000797554
ENSSSCG00000018081	MT-ATP6	2.64971	2.30567	5.85427	3.75725e-05	7.06282e-11	2.31113e-18
ENSSSCG00000015559	NCF2	0.472956	0.636538	0.289046	3.78554e-05	0.00871883	8.39684e-14
ENSSSCG00000032740	TMEM106B	2.16079	0.782788	1.62475	3.84555e-05	0.151932	0.0113273
ENSSSCG00000016168	VWC2L	0.449458	1.18263	0.511012	3.89388e-05	0.529405	0.000236337
ENSSSCG00000008464	MTA3	1.7146	2.11171	3.48875	3.90319e-05	7.98099e-09	6.55831e-22
ENSSSCG00000005465	SUSD1	2.15463	2.06446	4.27469	3.94518e-05	1.13038e-07	2.75444e-25
ENSSSCG00000028304	ZFP36L1	1.85445	0.556303	0.994718	3.94518e-05	6.16656e-05	0.982541
ENSSSCG00000034647	MRPS15	0.523377	0.107651	0.0540014	3.94518e-05	1.39022e-26	1.00178e-44
ENSSSCG00000006324	ALDH9A1	2.21227	1.02458	2.1788	3.9563e-05	0.920249	5.99329e-08
ENSSSCG00000020962	DYNLL2	0.457761	0.430048	0.188188	3.96482e-05	2.45606e-07	2.04457e-26
ENSSSCG00000038900	LOC102162880	1.99974	1.11688	2.15307	4.07729e-05	0.583986	5.79612e-08
ENSSSCG00000030274	PPEF1	0.379705	2.24908	0.814238	4.10275e-05	0.000346311	0.273311
ENSSSCG00000002280	RAB15	2.99735	0.861165	2.49264	4.18866e-05	0.564246	0.000426696
ENSSSCG00000022643	KATNAL2	0.452634	0.851342	0.369214	4.18968e-05	0.433629	3.79575e-09
ENSSSCG00000022434	ZNF235	0.340286	0.393648	0.128386	4.19908e-05	1.51551e-05	3.59399e-22
ENSSSCG00000009709	MFAP3L	0.257279	0.191574	0.0472464	4.20379e-05	0.000186781	5.24103e-16
ENSSSCG00000028784		0.398292	0.196087	0.0752214	4.20379e-05	1.40018e-11	6.94707e-28
ENSSSCG00000004290	TBX18	2.38292	1.41288	3.2536	4.20883e-05	0.0612277	3.08456e-11
ENSSSCG00000006048	DCAF13	0.327968	1.64165	0.513907	4.20883e-05	0.0043141	0.0118878
ENSSSCG00000011196		2.14854	2.80434	5.78422	4.23562e-05	1.58294e-15	3.50673e-26
ENSSSCG00000023783	MRPL27	0.176751	0.167859	0.0289281	4.30517e-05	0.0198854	1.41321e-09
ENSSSCG00000036673	PPT1	1.93915	0.459168	0.854815	4.30517e-05	1.04562e-08	0.416459
ENSSSCG00000002535	HSP90AA1	0.457864	0.665306	0.29344	4.32005e-05	0.0183715	1.05483e-10
ENSSSCG00000015610	SYT14	1.93022	1.49571	2.7871	4.38405e-05	0.00538164	9.46045e-12
ENSSSCG00000007383	TOMM34	0.34427	0.204642	0.0671781	4.40609e-05	1.88255e-11	1.00104e-67
ENSSSCG00000004573	LOC100152206	0.174198	0.623205	0.102979	4.41974e-05	0.607686	2.86549e-08
ENSSSCG00000017401	ATP6V0A1	0.50958	0.488526	0.238303	4.44484e-05	1.09137e-06	2.26596e-23
ENSSSCG00000040687	CDH8	0.497401	0.814403	0.388286	4.44981e-05	0.367999	1.09796e-07
ENSSSCG00000037920	TRIM28	2.04724	0.773009	1.52894	4.52171e-05	0.231258	0.0569676
ENSSSCG00000027472	GCA	2.63428	2.34706	5.9452	4.55641e-05	5.16427e-08	1.59064e-20
ENSSSCG00000036960	NOP10	0.418356	0.958392	0.388343	4.59801e-05	0.844492	2.18753e-07
ENSSSCG00000004373	RTN4IP1	0.433074	0.186173	0.0774966	4.63643e-05	1.61558e-13	2.84219e-29
ENSSSCG00000014292	HSPA4	0.540003	0.727468	0.37717	4.63643e-05	0.03153	1.66389e-13
ENSSSCG00000009775	CDK2AP1	1.86446	1.36888	2.45972	4.8107e-05	0.0114355	1.35779e-11
ENSSSCG00000040730		3.38466	0.671241	2.17904	4.86844e-05	0.0859203	0.0027316
ENSSSCG00000017061	HAVCR1	0.354321	1.04555	0.356978	4.96093e-05	0.934763	0.000791899
ENSSSCG00000029808	EIF2B3	0.369983	0.289806	0.101969	4.96093e-05	9.01765e-07	1.74218e-41
ENSSSCG00000003669	MFSD2A	0.395382	0.0988176	0.0374	4.96343e-05	4.2381e-12	1.37839e-27
ENSSSCG00000041277		0.415583	1.64451	0.661534	5.00222e-05	0.0129445	0.0143251
ENSSSCG00000011298	CDCP1	1.88587	1.65157	3.00524	5.1489e-05	0.00305575	1.7028e-10
ENSSSCG00000013717	LOC100624806	0.326949	0.761123	0.238348	5.21866e-05	0.289827	1.95091e-07
ENSSSCG00000022869	BCAP29	0.527083	0.484665	0.244538	5.21866e-05	6.4639e-05	1.8185e-15
ENSSSCG00000023803	ELK3	1.94272	1.5749	2.9486	5.25734e-05	0.000854183	3.68289e-13
ENSSSCG00000009319	PAN3	1.86834	1.08633	1.95693	5.2592e-05	0.622369	9.57325e-07
ENSSSCG00000016272	PSMD1	1.72459	1.22927	2.04607	5.4458e-05	0.176487	5.22254e-08
ENSSSCG00000008316	NAGK	2.04729	0.23915	0.473882	5.52556e-05	5.21288e-21	3.43345e-05
ENSSSCG00000017743	CRLF3	1.81061	0.646506	1.12472	5.53452e-05	0.00060827	0.498138
ENSSSCG00000031796	RAB3C	0.483557	1.16018	0.539286	5.54859e-05	0.439845	2.14622e-05
ENSSSCG00000001692	MRPS18A	0.194354	0.061384	0.0114451	5.54946e-05	0.00814683	4.79211e-08
ENSSSCG00000029478	CUL4B	2.06838	0.990361	1.97455	5.54968e-05	0.966676	4.06015e-05
ENSSSCG00000009541	ABHD13	0.495194	0.604351	0.286627	5.57604e-05	0.00267944	3.74644e-16
ENSSSCG00000016385	LOC110258060	0.228561	0.631104	0.140007	5.62325e-05	0.539895	3.40165e-07
ENSSSCG00000007097	SEC23B	0.52016	0.609786	0.303755	5.66499e-05	0.000268186	1.04574e-15
ENSSSCG00000021359	CDC42EP3	2.40657	1.0911	2.52245	5.66997e-05	0.727318	1.16243e-05
ENSSSCG00000006897	CCDC18	1.56827	1.80886	2.72991	5.7088e-05	2.01213e-05	8.48656e-13
ENSSSCG00000037597	CDK2	2.0545	0.0591455	0.117618	5.7088e-05	9.26459e-41	2.20761e-18
ENSSSCG00000024279	ZMAT5	0.494627	1.02045	0.484283	5.95234e-05	0.936794	1.38978e-07
ENSSSCG00000033757	FKBP2	0.154893	0.0438438	0.00656811	5.96725e-05	0.00486892	1.49955e-09
ENSSSCG00000000366	DNAJC14	0.336273	0.353446	0.113532	6.0289e-05	3.12544e-05	7.55584e-27
ENSSSCG00000004748	NDUFAF1	0.526877	0.800958	0.404081	6.0289e-05	0.253846	1.83518e-08
ENSSSCG00000004145	ABRACL	0.495029	1.78995	0.852692	6.10279e-05	0.00013133	0.290678
ENSSSCG00000017133	RAB40B	2.09774	0.261544	0.52866	6.10279e-05	1.462e-12	0.00044126
ENSSSCG00000011963	TOMM70	0.578258	0.303809	0.168739	6.10507e-05	4.1207e-22	4.50676e-47
ENSSSCG00000002706	ADAT1	3.31983	1.63166	5.21396	6.10581e-05	0.0268479	7.92703e-12
ENSSSCG00000032134	GSKIP	2.00797	1.78789	3.46297	6.20523e-05	1.48648e-06	9.07735e-19
ENSSSCG00000008583	ITSN2	1.7698	1.52211	2.58854	6.27673e-05	0.00330252	4.56177e-14
ENSSSCG00000010603	NEURL1	2.00248	0.984358	1.90084	6.27673e-05	0.927703	7.01003e-05
ENSSSCG00000032423	SPOCK1	0.479342	0.573781	0.263922	6.52628e-05	0.0136884	9.2268e-13
ENSSSCG00000040778	NIPA1	1.79134	1.3759	2.37185	6.66784e-05	0.0158307	1.30656e-11
ENSSSCG00000005711	NUP214	1.92829	1.42906	2.64638	6.68709e-05	0.00531426	3.24406e-09
ENSSSCG00000036874	MYLK3	0.24125	0.878957	0.203066	6.99231e-05	0.858027	1.21797e-06
ENSSSCG00000011249	DLEC1	0.449085	1.32667	0.570304	7.03404e-05	0.0532314	0.00218343
ENSSSCG00000039130	RPL6	0.472328	0.0233244	0.0105197	7.03404e-05	3.96974e-105	1.84492e-166
ENSSSCG00000045134	FASTKD5	0.376067	1.09308	0.392633	7.03404e-05	0.820315	1.80914e-05
ENSSSCG00000042928		0.323664	0.422479	0.13019	7.1186e-05	0.009769	2.76005e-23
ENSSSCG00000003988		0.355194	0.647204	0.219423	7.30367e-05	0.0577972	2.77964e-13
ENSSSCG00000035684	TMED10	1.81549	1.14736	2.00453	7.45437e-05	0.439701	9.65055e-07
ENSSSCG00000037772	ATP5PB	0.522169	0.883411	0.443728	7.45827e-05	0.528954	2.79436e-08
ENSSSCG00000025005	B4GALT6	1.97173	0.648449	1.22753	7.49734e-05	0.00326681	0.291571
ENSSSCG00000009924	ANKRD13A	0.490666	1.35377	0.635936	7.65249e-05	0.0595487	0.00182564
ENSSSCG00000007312	SCAND1	0.403358	0.904831	0.349721	7.68383e-05	0.803065	0.000262847
ENSSSCG00000007702	FKBP6	2.00669	1.15826	2.23499	7.7008e-05	0.421299	1.02672e-07
ENSSSCG00000030435	USP39	0.44259	0.110287	0.046743	7.74114e-05	6.11806e-28	1.27071e-76
ENSSSCG00000031821		0.276522	0.387694	0.100927	7.88201e-05	0.144885	1.49977e-08
ENSSSCG00000000902	NR2C1	2.16009	1.57312	3.27563	7.9139e-05	0.00746958	1.46134e-11
ENSSSCG00000005235	KANK1	2.02103	1.04749	2.03832	7.92844e-05	0.824286	1.3437e-05
ENSSSCG00000024818	RCAN3	1.99506	1.29624	2.49113	8.11907e-05	0.173588	7.15462e-08
ENSSSCG00000016113	BMPR2	1.72584	1.26063	2.09705	8.16096e-05	0.140549	2.87644e-07
ENSSSCG00000021275	DDX52	0.396287	1.71501	0.649445	8.21234e-05	0.00126161	0.089053
ENSSSCG00000031530	DERL2	0.363059	0.591862	0.20492	8.21234e-05	6.83751e-05	1.24515e-12
ENSSSCG00000035120	ALKBH5	2.03724	0.085045	0.166898	8.22079e-05	9.18125e-60	4.13351e-20
ENSSSCG00000007609	ARPC1A	2.18725	0.268703	0.565596	8.26194e-05	1.39809e-11	0.00513431
ENSSSCG00000016643	TMEM168	0.526211	1.38651	0.699942	8.67701e-05	0.0526013	0.0210339
ENSSSCG00000016018	FRZB	2.20586	0.9348	1.98757	8.68745e-05	0.753741	0.000577979
ENSSSCG00000038877	SLC36A3	0.348651	0.768179	0.256194	8.79211e-05	0.36472	1.23821e-07
ENSSSCG00000030480	DYRK1A	0.436953	0.329743	0.137272	8.81032e-05	9.3211e-12	1.06012e-29
ENSSSCG00000004413	PPIL6	0.394583	0.791347	0.301608	8.95851e-05	0.556601	1.54352e-06
ENSSSCG00000008293	DGUOK	1.87729	1.32925	2.40402	8.99863e-05	0.0532432	1.85997e-12
ENSSSCG00000004217	RNF146	1.75613	1.64202	2.77839	9.09785e-05	0.000385424	6.64747e-14
ENSSSCG00000008518	SLC30A6	2.20298	1.52224	3.22494	9.12791e-05	0.0113182	4.08956e-10
ENSSSCG00000032177	MYO3B	0.533595	1.33103	0.682446	9.12791e-05	0.0630309	0.00409204
ENSSSCG00000007331	RBL1	1.98761	0.41315	0.789608	9.29517e-05	6.69902e-07	0.222779
ENSSSCG00000015949	SLC25A12	0.440624	0.843191	0.357054	9.29712e-05	0.572407	1.03491e-06
ENSSSCG00000024453	RAF1	2.35645	1.12849	2.55466	9.29712e-05	0.547832	2.55347e-06
ENSSSCG00000039812	RAP2A	1.95959	0.156666	0.296091	9.29712e-05	1.49254e-22	3.27137e-10
ENSSSCG00000008989	CNOT6L	1.99308	0.878992	1.68926	9.45525e-05	0.524685	0.000960416
ENSSSCG00000011056	FRMD4A	0.541599	0.929049	0.483692	9.50249e-05	0.733531	1.31134e-06
ENSSSCG00000027778	GLO1	0.389151	1.2848	0.477057	9.58718e-05	0.155612	0.000536113
ENSSSCG00000008247	SUCLG1	0.45144	0.263151	0.113541	9.64247e-05	1.67869e-14	6.66152e-53
ENSSSCG00000001928	CELF6	2.34567	1.06437	2.4128	0.000100095	0.812276	2.46511e-06
ENSSSCG00000025353	TNNT1	0.360891	0.0369381	0.0127776	0.000102011	3.47587e-38	2.81752e-65
ENSSSCG00000004403	CDC40	1.62458	2.10691	3.29844	0.000102369	6.48371e-09	3.03965e-22
ENSSSCG00000006785	RAP1A	1.58012	0.779127	1.18309	0.000102369	0.0734539	0.279528
ENSSSCG00000022757		0.467938	0.731118	0.327539	0.000104085	0.131938	1.93668e-13
ENSSSCG00000017798	TMIGD1	0.264795	0.342048	0.08769	0.000104142	0.0760588	6.68109e-09
ENSSSCG00000011325	MYL3	0.293726	0.286416	0.0804419	0.000104687	0.0307165	3.74833e-09
ENSSSCG00000005786	SNRPA1	1.71696	1.70811	2.82245	0.000105806	4.18439e-06	6.27387e-24
ENSSSCG00000022820		0.226412	0.171233	0.0375572	0.000106351	0.0309316	1.25305e-07
ENSSSCG00000008225	PTCD3	0.482595	0.414866	0.19209	0.000106534	7.50283e-06	1.13504e-19
ENSSSCG00000009048	GAB1	1.96924	1.21445	2.30446	0.000106534	0.284894	2.10316e-08
ENSSSCG00000040125	NOL3	0.200315	0.0914739	0.0172472	0.000106534	0.00723399	1.32389e-09
ENSSSCG00000016232	MRPL44	2.21045	2.6802	5.7004	0.000107486	8.79454e-11	2.08369e-30
ENSSSCG00000024794	FBXO42	1.94718	1.17485	2.20263	0.000107486	0.326587	2.10613e-06
ENSSSCG00000035666	C20orf27	0.287783	0.558889	0.154613	0.000108592	0.282089	9.13346e-08
ENSSSCG00000009880	SLC8B1	0.430662	0.160099	0.0662283	0.000108695	1.25431e-17	3.62972e-47
ENSSSCG00000002867	CEBPG	0.562745	0.43907	0.237871	0.000108767	1.84458e-07	1.01227e-25
ENSSSCG00000021129	PFKM	0.324759	0.460281	0.143644	0.000109035	0.0547608	1.44963e-10
ENSSSCG00000009400	RCBTB2	1.77259	1.40311	2.39785	0.000109981	0.0109861	1.06202e-12
ENSSSCG00000026719	ALG10	1.94894	1.92426	3.60279	0.000110315	1.23196e-06	2.53129e-16
ENSSSCG00000014411	LARS1	0.551525	0.665823	0.351787	0.000111522	0.0310834	1.37288e-09
ENSSSCG00000015027	C11orf1	0.397397	0.988769	0.377198	0.000111544	0.982601	0.000789722
ENSSSCG00000023396	LIX1	0.334708	1.1904	0.383339	0.000112754	0.697782	0.000245902
ENSSSCG00000000064	ACO2	0.314591	0.106225	0.0319523	0.000113921	1.43905e-17	3.5785e-62
ENSSSCG00000024388	BNIP3	0.31592	0.0860698	0.0261444	0.000114258	7.90186e-09	8.11009e-22
ENSSSCG00000010969	GALT	0.119703	0.304932	0.0345414	0.000114941	0.446096	5.98748e-05
ENSSSCG00000014949	MED17	2.07369	1.35901	2.70706	0.000114941	0.0152985	9.6075e-09
ENSSSCG00000038171	LOC100515185	1.99373	0.343959	0.661472	0.000115801	5.3326e-11	0.00580996
ENSSSCG00000004486	SLC17A5	2.56685	1.83607	4.52925	0.000115936	0.00018409	4.07415e-14
ENSSSCG00000026655	PTPN13	1.85586	1.09956	1.96531	0.000115968	0.586849	3.06118e-06
ENSSSCG00000001197	ZNF165	0.463408	0.368039	0.163385	0.000117216	3.12496e-05	7.65729e-21
ENSSSCG00000039473	USP32	1.78247	0.284657	0.487846	0.000117691	1.3141e-16	4.2642e-06
ENSSSCG00000036520	EFNA5	0.534253	0.714011	0.365016	0.000118855	0.0667855	4.82734e-11
ENSSSCG00000008233	TMEM150A	2.08962	0.797019	1.60551	0.000119025	0.22364	0.0201709
ENSSSCG00000030957	NFKB1	1.81539	1.02424	1.78814	0.000119025	0.918139	0.000360807
ENSSSCG00000036722	MALSU1	0.469374	0.0396215	0.017935	0.000119025	2.17663e-13	4.92119e-23
ENSSSCG00000041717		0.390517	1.2828	0.481121	0.000123046	0.38769	0.000177077
ENSSSCG00000015961	CDCA7	2.58899	0.894028	2.23231	0.000123249	0.616963	1.84115e-05
ENSSSCG00000003810	UBE2U	0.413196	1.10402	0.439689	0.000123543	0.746568	9.77582e-05
ENSSSCG00000024623	USP25	1.89432	1.966	3.58917	0.000124866	1.43704e-06	2.7071e-18
ENSSSCG00000010380	MAPK8	1.86644	1.06983	1.92609	0.000125496	0.75542	2.04013e-06
ENSSSCG00000039658	FAM107B	2.0296	1.76318	3.43653	0.000128258	0.000126515	1.25448e-19
ENSSSCG00000050908		0.31551	0.601679	0.180633	0.000129229	0.35964	5.2849e-07
ENSSSCG00000012995	DPF2	2.82996	1.34873	3.6734	0.000130436	0.276748	1.02411e-11
ENSSSCG00000043761		2.38558	1.56333	3.61874	0.000131128	0.0592282	3.8951e-12
ENSSSCG00000004761	ZFYVE19	2.06153	0.999627	1.98844	0.000131398	0.999253	8.53359e-06
ENSSSCG00000005286	CEP78	1.81635	1.40026	2.44935	0.000133415	0.0257687	8.43796e-09
ENSSSCG00000049739		0.505124	1.37483	0.666292	0.000133415	0.136306	0.0288481
ENSSSCG00000015455	CUL1	1.77674	1.15572	1.97806	0.000134835	0.323678	7.69149e-07
ENSSSCG00000010597	TAF5	1.73731	1.46683	2.4536	0.000135194	0.0122599	2.00894e-09
ENSSSCG00000026038	DDX28	0.319495	0.432411	0.131989	0.000135194	0.00581097	1.69787e-19
ENSSSCG00000051245		2.77303	0.839907	2.24549	0.000138884	0.507012	0.000846025
ENSSSCG00000004791	RASGRP1	0.371792	0.601381	0.214015	0.000141148	0.164611	1.04079e-08
ENSSSCG00000008729	LYAR	1.65871	0.997607	1.59338	0.000142526	0.992853	0.00300941
ENSSSCG00000001878	PTPN9	0.448958	0.0459666	0.0197883	0.000144439	1.27822e-22	2.62854e-35
ENSSSCG00000008972	PPEF2	0.398895	0.719516	0.274562	0.000144988	0.281703	1.38067e-09
ENSSSCG00000009333	LOC102159067	0.278514	0.680127	0.180106	0.000144988	0.387323	1.1066e-11
ENSSSCG00000014040	LMAN2	1.7462	0.568115	0.954557	0.000144988	6.48944e-05	0.781816
ENSSSCG00000003642	INPP5B	0.451578	0.677379	0.292294	0.000147034	0.0416408	1.27793e-11
ENSSSCG00000033292	CFAP276	0.20516	0.336683	0.0650168	0.000147965	0.235431	9.44047e-07
ENSSSCG00000002818	PLLP	2.26102	1.39141	3.0236	0.00014848	0.122208	5.18751e-09
ENSSSCG00000036483	PSMD9	2.0058	1.828	3.53068	0.00014848	0.000125322	4.46128e-17
ENSSSCG00000024201	TASOR	1.93068	0.710105	1.3194	0.000150384	0.0858969	0.170181
ENSSSCG00000032166	ATP5PD	0.388469	0.00821517	0.00305796	0.000150384	4.27248e-87	5.35677e-163
ENSSSCG00000040954	CSTF3	1.83869	0.989247	1.75159	0.000152884	0.96806	0.00169866
ENSSSCG00000033311	TMEM186	0.415895	0.287472	0.115081	0.000153365	3.36076e-05	1.43583e-16
ENSSSCG00000033844	CYP1B1	46.9498	0.446025	19.9529	0.000154691	0.198331	0.0071993
ENSSSCG00000031818		0.338761	0.406944	0.131413	0.00015837	0.0168114	3.78804e-13
ENSSSCG00000035711		0.532913	0.590694	0.301119	0.000159377	2.33471e-06	1.41958e-16
ENSSSCG00000008300	STAMBP	1.93065	2.07389	3.86647	0.000159785	1.3197e-06	7.22086e-21
ENSSSCG00000001400	DDX39B	0.368305	0.186693	0.0655875	0.000163284	5.6024e-13	7.55325e-57
ENSSSCG00000009771	DDX55	1.8659	2.03666	3.66006	0.000163337	2.97202e-05	4.30971e-18
ENSSSCG00000021644	BRD7	1.78519	1.77765	3.05019	0.00016349	1.42786e-06	3.76225e-17
ENSSSCG00000003790	ANKRD13C	2.04071	1.51281	2.96403	0.00016661	0.0144173	3.99645e-13
ENSSSCG00000026550	ZNF621	0.311734	0.209797	0.0623005	0.000167512	0.00466112	7.52805e-11
ENSSSCG00000014074	GFM2	0.471713	1.05339	0.475559	0.000168001	0.81258	6.68708e-05
ENSSSCG00000011446	NEK4	2.006	0.820141	1.5826	0.000169498	0.35261	0.0271179
ENSSSCG00000009490	DCT	1.69205	1.11034	1.80823	0.000169984	0.497342	5.70385e-06
ENSSSCG00000012264	ZNF674	0.394294	0.631266	0.238748	0.000169984	0.173629	7.3295e-08
ENSSSCG00000012400	SNX12	2.23978	0.56006	1.2109	0.00017111	7.13092e-06	0.3877
ENSSSCG00000009584	SEMA4D	2.35578	1.12213	2.54645	0.000172321	0.600531	1.42903e-05
ENSSSCG00000000164	CRY1	1.82843	0.473163	0.833798	0.000172646	1.12887e-07	0.246939
ENSSSCG00000007099	SCP2D1	0.292999	0.169677	0.0477962	0.000172727	0.00375639	3.09861e-11
ENSSSCG00000003949	CDC20	2.60764	1.13168	2.84215	0.000173134	0.673426	5.16244e-10
ENSSSCG00000016671	ITPRID1	0.426838	0.325067	0.132501	0.000173134	1.44548e-12	6.26365e-25
ENSSSCG00000034227	RPL35	0.195627	0.0855523	0.0161941	0.000175659	0.0280791	6.85886e-07
ENSSSCG00000028977	DOK6	0.400144	1.22901	0.47074	0.000176529	0.570891	0.00269153
ENSSSCG00000035728	ANAPC11	0.44108	0.432469	0.183026	0.000176768	0.000140823	4.06671e-18
ENSSSCG00000015140	HSPA8	0.479574	0.480117	0.219964	0.000177038	5.71614e-09	6.06267e-18
ENSSSCG00000015508	TNR	0.372302	0.67701	0.242587	0.000177038	0.344802	2.24838e-07
ENSSSCG00000050315		0.182331	0.424186	0.0736962	0.000177736	0.360628	4.86239e-06
ENSSSCG00000001535	TCP11	0.394796	0.217799	0.0822448	0.000177901	5.575e-11	5.6225e-34
ENSSSCG00000002684	CDH13	0.567031	2.39365	1.30421	0.000177901	5.27508e-13	0.0413335
ENSSSCG00000003105	SLC1A5	1.99914	0.793603	1.52637	0.000178158	0.208617	0.0319308
ENSSSCG00000008183	MRPL30	0.266255	0.584588	0.149621	0.000179061	0.394857	7.00367e-07
ENSSSCG00000008179	REV1	1.70104	1.33655	2.19336	0.000183535	0.0270284	1.19351e-10
ENSSSCG00000007253	MAPRE1	1.88193	1.40289	2.54156	0.000185979	0.00808887	1.01775e-10
ENSSSCG00000033027	CIAO2B	0.499317	1.94696	0.936578	0.000185979	1.41307e-05	0.746205
ENSSSCG00000030548	HERC5	0.513758	0.321865	0.158985	0.000188817	1.59872e-08	3.72652e-23
ENSSSCG00000001656	RRP36	0.361998	0.312045	0.108642	0.000189663	0.000192436	8.37393e-26
ENSSSCG00000004806	ARHGAP11A	1.94427	1.3577	2.54386	0.000189663	0.107187	1.11243e-09
ENSSSCG00000011336	ELP6	0.435789	0.20928	0.0874176	0.000190088	4.22859e-10	2.53185e-33
ENSSSCG00000022401	AGTRAP	0.354298	0.507277	0.172555	0.000191565	0.0369741	7.6603e-13
ENSSSCG00000002479	SERPINA11	0.292315	0.75974	0.214607	0.00019163	0.582364	1.09303e-06
ENSSSCG00000030015	LOC100627283	0.596535	3.28506	1.8843	0.000191913	7.7127e-17	6.17635e-05
ENSSSCG00000036028	TMED8	1.85086	1.09869	1.95996	0.000193552	0.581905	5.83373e-06
ENSSSCG00000023886	RPA3	1.98973	2.01874	3.87445	0.000195083	9.73553e-06	2.77665e-31
ENSSSCG00000027334	EIF1AD	0.312192	0.120238	0.0356305	0.000195083	3.16133e-08	5.34675e-31
ENSSSCG00000008143	UXS1	1.66884	1.10718	1.7783	0.000195556	0.454317	3.54964e-06
ENSSSCG00000029652	TMBIM6	1.80642	0.0522337	0.0905876	0.00019586	1.1842e-82	9.32092e-42
ENSSSCG00000014009	CNOT6	2.01627	0.781529	1.52097	0.000196603	0.183266	0.0116715
ENSSSCG00000026268	DLG5	2.27398	1.44995	3.16961	0.000196733	0.00849017	2.145e-09
ENSSSCG00000001658	MRPL2	0.360672	0.27329	0.0944059	0.000197993	1.28905e-05	8.79993e-25
ENSSSCG00000030328	NDUFB10	0.539734	0.428534	0.222321	0.000197993	4.64707e-05	1.04837e-15
ENSSSCG00000017861	ASPA	0.3729	0.403605	0.144473	0.000198548	0.00995934	1.42284e-10
ENSSSCG00000016323	COPS8	2.95865	1.78773	5.06819	0.000199086	0.00859559	2.28617e-14
ENSSSCG00000031299	TECR	0.27347	0.0590423	0.015377	0.000202867	2.87696e-05	4.18217e-12
ENSSSCG00000011306	ZNF502	0.410121	0.436892	0.170932	0.000203681	0.000628085	8.36025e-20
ENSSSCG00000025966	EIF4H	1.83086	0.70113	1.23931	0.000204143	0.0191292	0.256676
ENSSSCG00000032311	RPE	0.612166	0.344148	0.202242	0.000204143	1.78062e-14	1.57536e-29
ENSSSCG00000000696	NOP2	0.429642	0.0767083	0.0315811	0.000204239	5.74504e-24	8.48366e-63
ENSSSCG00000013252	F2	1.7019	0.799482	1.31257	0.000204397	0.103048	0.079464
ENSSSCG00000007074	TASP1	0.384963	1.18343	0.439555	0.000206893	0.596045	0.000287745
ENSSSCG00000045786		0.336075	0.740712	0.23988	0.00020833	0.46634	1.08161e-06
ENSSSCG00000010135	DGCR8	0.288093	0.39601	0.109112	0.000210669	0.00666954	7.5485e-20
ENSSSCG00000014903	CCDC90B	0.501831	0.558942	0.268653	0.000210669	0.000564999	5.03109e-14
ENSSSCG00000025780	HMGXB4	1.65405	0.779885	1.2402	0.000210669	0.165846	0.261315
ENSSSCG00000033763	GNAQ	1.968	1.31816	2.49383	0.000210669	0.0685728	1.37495e-08
ENSSSCG00000007286	ACSS2	0.237709	0.582013	0.134688	0.000212793	0.502676	1.05582e-05
ENSSSCG00000013285	API5	1.94172	1.30741	2.44067	0.000214037	0.0676279	5.75674e-09
ENSSSCG00000023520	PCSK5	0.495981	0.969555	0.460466	0.000214198	0.906955	1.22856e-05
ENSSSCG00000010823	IARS2	1.87827	0.872491	1.58068	0.000215193	0.376442	0.0050825
ENSSSCG00000010238	HNRNPH3	1.82626	0.170656	0.299606	0.000215947	7.39882e-38	1.00108e-12
ENSSSCG00000013632	C19orf38	0.364407	0.0405905	0.0141537	0.000220509	1.45454e-13	4.20194e-33
ENSSSCG00000017102	TENT4A	2.36753	0.788463	1.80819	0.000220509	0.175162	0.00718543
ENSSSCG00000032787	ALAD	0.367263	0.0720833	0.0252683	0.000220509	2.38795e-22	1.99334e-60
ENSSSCG00000049602		0.303028	0.455574	0.131597	0.000221509	0.136772	5.24996e-09
ENSSSCG00000007496	RTF2	0.410039	0.591775	0.231627	0.000222699	0.00461467	1.7967e-17
ENSSSCG00000007811	SPNS1	0.36391	0.261579	0.0919496	0.000223237	0.00218104	2.25275e-11
ENSSSCG00000031509	MTMR12	2.07734	1.02041	2.04004	0.000228325	0.921364	0.000129732
ENSSSCG00000020853	BTBD3	1.81515	1.77422	3.10578	0.000229694	6.70955e-05	1.61852e-15
ENSSSCG00000044838		0.477493	0.780022	0.357917	0.000229722	0.276408	1.09051e-07
ENSSSCG00000035993	C1QTNF2	0.230012	1.19888	0.263518	0.000230337	0.738155	6.36076e-07
ENSSSCG00000043020		0.439041	0.370689	0.155706	0.000230337	2.50158e-06	4.7112e-31
ENSSSCG00000006687	ITGA10	0.28651	0.189498	0.0517577	0.00023363	6.05611e-06	5.82183e-19
ENSSSCG00000011905	TEX55	0.337046	2.28306	0.742121	0.000236079	0.0186456	0.365296
ENSSSCG00000022107	CHTOP	0.368108	0.158538	0.0556914	0.000236226	2.13064e-15	7.80882e-55
ENSSSCG00000013094	DDB1	2.6444	1.11404	2.84326	0.000236782	0.714613	1.47024e-05
ENSSSCG00000014331	KDM3B	2.24947	1.09978	2.38513	0.000236782	0.677985	4.89697e-05
ENSSSCG00000033115	IFNAR1	2.17204	2.40167	5.02739	0.00023696	7.38354e-09	2.35853e-20
ENSSSCG00000012484	SYTL4	1.79293	1.50187	2.59283	0.000244172	0.00182285	3.00571e-11
ENSSSCG00000010435	MINPP1	1.82863	0.973656	1.71394	0.000244452	0.917953	0.00155711
ENSSSCG00000017688	GGNBP2	1.76526	1.00352	1.70722	0.000245127	0.987239	0.000630875
ENSSSCG00000043234		0.32765	0.767337	0.239782	0.000245595	0.503562	4.75432e-09
ENSSSCG00000049414	LOC100738935	0.542628	0.157223	0.0816303	0.000249801	5.91665e-33	1.37014e-73
ENSSSCG00000003266	TMC4	0.43551	0.260966	0.108616	0.000249906	8.95861e-06	3.36007e-21
ENSSSCG00000024813	MAP3K3	2.17463	0.661265	1.38414	0.000250458	0.0177875	0.16545
ENSSSCG00000032916	MPC1	0.557408	1.01829	0.544257	0.000250498	0.93191	0.000134542
ENSSSCG00000048076		0.243293	0.15539	0.0363568	0.000253044	0.0319567	2.8379e-08
ENSSSCG00000011929	SLC35A5	1.9434	1.05618	1.97666	0.000253094	0.800597	1.7793e-07
ENSSSCG00000036529	RIOK2	0.298842	0.608581	0.173626	0.000253094	0.00605206	7.21718e-09
ENSSSCG00000000217	RACGAP1	0.586783	1.47037	0.826544	0.000253142	0.0594749	0.388697
ENSSSCG00000008558	AGBL5	0.412871	0.467636	0.185729	0.000254042	0.0158594	1.04466e-11
ENSSSCG00000006100	VIRMA	1.80638	1.41128	2.44822	0.000256772	0.0266385	1.99026e-10
ENSSSCG00000024385	RNASEH2B	0.42995	0.453474	0.186072	0.000256772	0.00621687	9.44333e-11
ENSSSCG00000014296	VDAC1	1.89718	1.50056	2.74093	0.000261462	0.0129445	1.17565e-11
ENSSSCG00000035364	VKORC1	0.548767	0.343462	0.180689	0.000261462	3.24824e-11	4.04087e-27
ENSSSCG00000016564	UBE2H	1.91312	0.828902	1.52783	0.000261889	0.245137	0.0123
ENSSSCG00000002469	OTUB2	0.153799	0.29167	0.0437482	0.000262183	0.307657	2.10221e-05
ENSSSCG00000034350	SERHL2	0.341094	0.416094	0.135454	0.000262194	0.031252	3.971e-13
ENSSSCG00000032861	NUAK1	1.87938	1.33253	2.41992	0.00026226	0.0540611	5.12481e-09
ENSSSCG00000024596	NOCT	1.93352	0.919235	1.71576	0.000264361	0.681188	2.95227e-05
ENSSSCG00000016668	PDE1C	0.464212	0.432648	0.191407	0.000265774	2.94999e-07	2.45261e-19
ENSSSCG00000005506	MEGF9	2.15788	0.317562	0.66034	0.000266342	1.86318e-05	0.202775
ENSSSCG00000012061	PIGP	0.35443	0.0282325	0.00965436	0.000266342	1.89516e-05	2.35445e-09
ENSSSCG00000038308	RANBP1	0.531758	0.498571	0.254589	0.000266798	4.2296e-06	3.05963e-21
ENSSSCG00000002959	FAM98C	0.282618	0.246662	0.0668705	0.000269093	0.0387011	9.38778e-09
ENSSSCG00000010327	POLR3A	0.46664	0.413635	0.184658	0.000270626	8.55728e-06	8.10421e-22
ENSSSCG00000009466	UCHL3	0.557191	1.36638	0.729535	0.000272815	0.0138563	0.0404897
ENSSSCG00000045776		0.276435	0.228587	0.0611345	0.000272819	0.024211	1.32389e-09
ENSSSCG00000009680	EXTL3	2.08829	0.486248	0.977886	0.000272944	3.52859e-07	0.933087
ENSSSCG00000016053	NEMP2	2.48128	0.82015	1.95558	0.000273984	0.489602	0.0148461
ENSSSCG00000011683	PAQR9	1.97704	0.805439	1.52696	0.000275615	0.21889	0.0162693
ENSSSCG00000035912	ABCG5	0.485528	0.775504	0.360032	0.000275615	0.149805	9.80896e-10
ENSSSCG00000020954	PCGF6	2.17404	1.00744	2.10998	0.000278256	0.978685	0.000130796
ENSSSCG00000034860	HSCB	2.14138	1.05977	2.19439	0.000279431	0.797212	2.69915e-07
ENSSSCG00000032632	CMTM4	1.77703	1.79983	3.07804	0.000280629	1.12418e-05	7.54509e-16
ENSSSCG00000049223		0.397494	0.688987	0.265035	0.000285172	0.230109	7.75964e-11
ENSSSCG00000002846	DNAJA2	0.547162	0.620991	0.32512	0.000292187	0.000115008	2.71319e-15
ENSSSCG00000024429	SIDT1	0.32627	0.131827	0.041043	0.00029705	8.00707e-08	2.80061e-26
ENSSSCG00000003857	ZYG11B	2.27876	1.16707	2.56155	0.000297346	0.479496	5.26128e-07
ENSSSCG00000010721	PSTK	0.533236	0.601824	0.307436	0.000297346	0.00411677	4.85274e-12
ENSSSCG00000040479	NDE1	1.62913	0.316786	0.496372	0.000298528	8.63431e-28	1.75182e-08
ENSSSCG00000000633	YBX3	0.32598	0.0492606	0.0154021	0.000298677	1.71105e-14	3.14771e-28
ENSSSCG00000010794	PALB2	2.58024	1.83621	4.55015	0.000298677	0.00033136	2.97748e-12
ENSSSCG00000006898	MTF2	1.59484	2.2888	3.50987	0.000299441	1.79327e-15	1.72106e-30
ENSSSCG00000008909	CLOCK	1.79389	1.27804	2.2069	0.00030195	0.153836	6.51924e-09
ENSSSCG00000013545	TUBB4A	0.213932	0.0308457	0.00635488	0.000302439	1.59803e-06	3.3183e-13
ENSSSCG00000024444	DDX59	2.22819	0.595766	1.27827	0.000302439	0.0138563	0.194589
ENSSSCG00000006192	LACTB2	1.76823	1.90006	3.23447	0.000308121	7.56031e-07	5.85842e-18
ENSSSCG00000011136	TASOR2	1.87604	0.932274	1.6805	0.000308264	0.697402	0.00260019
ENSSSCG00000011578	TAMM41	1.63606	1.37862	2.16877	0.000309517	0.0171716	5.58332e-09
ENSSSCG00000050765		2.16701	1.77234	3.69856	0.000311919	0.00227098	5.388e-11
ENSSSCG00000015322	TFPI2	2.9807	1.58269	4.53373	0.000312398	0.0376182	9.23903e-12
ENSSSCG00000016974	MAP1B	1.82506	1.55707	2.7348	0.000314058	0.000489679	1.23063e-11
ENSSSCG00000008061	ELOB	0.236454	0.115212	0.0263146	0.000314527	0.00435266	2.46292e-09
ENSSSCG00000036792	LOC110259662	0.457957	0.930022	0.40686	0.000314527	0.755418	9.39786e-06
ENSSSCG00000007307	NFS1	2.45509	0.696775	1.64674	0.000317678	0.133477	0.049659
ENSSSCG00000027869	PHF13	1.56085	1.25012	1.88254	0.00032094	0.123748	2.83232e-07
ENSSSCG00000013511	HDGFL2	0.23377	0.475209	0.1062	0.00032505	0.047512	4.07942e-16
ENSSSCG00000050668		0.118153	2.04507	0.233449	0.00032505	0.472986	0.00329098
ENSSSCG00000031442	CLP1	2.09877	1.5963	3.22555	0.000325273	0.00309843	1.406e-12
ENSSSCG00000008245	TMSB10	0.466615	0.0393999	0.0176494	0.000325447	1.86626e-58	9.60983e-105
ENSSSCG00000050931		2.12038	1.84881	3.78089	0.000326061	0.00021999	5.34865e-14
ENSSSCG00000012134	PIGA	1.70743	0.970916	1.59633	0.000326311	0.885409	0.000891332
ENSSSCG00000015842	PPP2CB	1.76015	1.78318	3.02667	0.000326311	6.91447e-05	4.24026e-15
ENSSSCG00000007812	XPO6	2.43689	1.30751	3.07459	0.000329754	0.378218	1.12955e-05
ENSSSCG00000022288	STK38L	0.555597	1.55477	0.83075	0.0003299	0.00519748	0.270737
ENSSSCG00000011030	CUBN	3.52866	1.53706	5.21846	0.000330153	0.159021	2.33686e-07
ENSSSCG00000040189		3.2107	0.851598	2.62595	0.000330317	0.643581	1.3084e-07
ENSSSCG00000035136	SDCCAG8	1.52033	1.43201	2.09368	0.000330788	0.0030211	6.62784e-10
ENSSSCG00000017000	RANBP17	1.83653	2.34642	4.13685	0.00033641	1.41209e-10	4.02462e-35
ENSSSCG00000007947	PAM16	0.435503	1.84522	0.77449	0.000336793	0.00431306	0.253705
ENSSSCG00000032781	SRSF12	0.553162	0.578617	0.307563	0.000336958	0.0079292	3.22606e-11
ENSSSCG00000037481	SYF2	0.547191	0.240358	0.12582	0.00033936	1.23933e-20	3.04789e-45
ENSSSCG00000024222	MLH1	0.402826	0.920944	0.354011	0.000341251	0.742715	1.7923e-07
ENSSSCG00000036296	RPS25	0.569335	0.0380581	0.0208261	0.0003429	2.8551e-86	1.78662e-148
ENSSSCG00000004364	HACE1	1.74921	1.56987	2.64244	0.000343565	0.00244299	5.21219e-12
ENSSSCG00000036480	CTNNA3	0.61805	1.03402	0.614138	0.000348712	0.870052	0.0014659
ENSSSCG00000038873	SLMAP	1.85353	1.85192	3.29539	0.000349883	0.000156861	3.75838e-14
ENSSSCG00000032642	DDX41	0.38022	0.464862	0.169698	0.000351043	0.0299458	2.34092e-13
ENSSSCG00000042487		0.390463	1.05883	0.397653	0.00035512	0.895354	0.000912388
ENSSSCG00000009860	FBXW8	0.505349	1.00937	0.488388	0.00035546	0.967496	5.79124e-05
ENSSSCG00000015701	MGAT5	1.67762	1.06741	1.72316	0.00035724	0.663343	2.58312e-05
ENSSSCG00000011611	HMCES	1.71193	1.26032	2.0781	0.000360187	0.155984	1.59547e-09
ENSSSCG00000002953	C6H19orf33	0.145604	0.271258	0.0381161	0.000360346	0.296331	4.67377e-06
ENSSSCG00000017015	RARS1	0.387412	0.996429	0.368371	0.000362382	0.989568	0.000152331
ENSSSCG00000027478	PPCDC	0.487798	0.357271	0.167093	0.000368128	4.56584e-09	6.35671e-40
ENSSSCG00000024696	CCNYL1	1.76603	1.32528	2.25575	0.000374217	0.00769731	2.7176e-09
ENSSSCG00000033998	SLC43A3	2.46639	0.648958	1.54994	0.000378114	0.0140755	0.0839055
ENSSSCG00000006850	FAM102B	1.91432	1.51056	2.78108	0.000378523	0.00866542	7.06365e-12
ENSSSCG00000012250	MED14	1.83986	1.10652	1.96154	0.00038092	0.548974	1.22599e-05
ENSSSCG00000047058		0.417723	1.52515	0.608026	0.000383764	0.00154828	0.036905
ENSSSCG00000011079	PIP4K2A	0.539627	0.181077	0.0934367	0.000386558	5.36713e-24	7.43419e-52
ENSSSCG00000009774	MTRFR	0.408453	0.968334	0.38111	0.000389027	0.920931	2.25376e-05
ENSSSCG00000009112	SEC24D	1.88975	0.418981	0.761947	0.000391567	5.41357e-07	0.203516
ENSSSCG00000018063		2.56289	1.51082	3.68982	0.000391567	0.0782785	7.22392e-26
ENSSSCG00000048343		0.389971	0.403261	0.151679	0.000393135	0.0010781	2.95831e-12
ENSSSCG00000004205	ARHGAP18	1.62204	1.36194	2.12428	0.000395881	0.0294073	2.96048e-09
ENSSSCG00000008478	SOS1	1.79468	1.35105	2.33201	0.000395881	0.0567313	1.6128e-08
ENSSSCG00000011498	SLC25A26	0.528193	0.730704	0.369563	0.000395881	0.0104904	5.91526e-10
ENSSSCG00000025892	PRR3	1.91013	1.73417	3.18824	0.000395881	0.00148857	4.58749e-11
ENSSSCG00000037744	ZNF483	0.41766	1.0409	0.415506	0.000403973	0.917637	3.74089e-06
ENSSSCG00000028561	CD28	0.485176	0.351241	0.162911	0.000407814	1.52495e-06	1.90495e-21
ENSSSCG00000013784	DNAJB1	0.464988	0.977652	0.435027	0.000408238	0.944181	0.000220224
ENSSSCG00000008678	TMEM129	1.87049	1.12998	2.0391	0.000410509	0.46939	5.48861e-05
ENSSSCG00000012560	PRPS1	0.407075	1.13847	0.443145	0.000410509	0.681188	7.28065e-06
ENSSSCG00000024496	NSUN7	1.74364	1.95964	3.27877	0.000410509	1.0275e-06	3.71905e-14
ENSSSCG00000025653	THOC1	0.528194	0.687758	0.347249	0.000410509	0.00452517	2.14719e-11
ENSSSCG00000048002	OOSP3	1.98703	1.954	3.74044	0.000410509	2.9196e-06	5.2215e-18
ENSSSCG00000002739	PHLPP2	1.82629	1.37308	2.41352	0.000411516	0.0477028	2.02973e-07
ENSSSCG00000005247	TJP2	1.89914	0.895562	1.63455	0.00041277	0.601482	0.00569778
ENSSSCG00000044227	NRG4	0.562843	1.44965	0.781602	0.000412942	0.0152489	0.067763
ENSSSCG00000013499	YJU2	0.330487	1.69546	0.537557	0.000413993	0.223094	0.0839789
ENSSSCG00000034493	ST3GAL6	0.435658	2.62707	1.09371	0.000415023	6.67341e-14	0.748382
ENSSSCG00000009702	FBXO8	0.47436	0.847179	0.385217	0.000416565	0.433016	1.46245e-06
ENSSSCG00000002654	FBXO31	0.376629	0.375971	0.136596	0.00041708	0.0187964	2.23764e-08
ENSSSCG00000007567	CHST12	0.194696	0.0812679	0.0151539	0.000418068	0.0314716	4.19959e-07
ENSSSCG00000025838	AP1M2	0.332997	0.192883	0.0612851	0.000419763	0.00328756	3.93086e-12
ENSSSCG00000030535	SNX9	1.94586	0.640319	1.19869	0.00042402	0.00265046	0.394642
ENSSSCG00000036846		0.319356	0.508329	0.155353	0.000431409	0.218578	1.45364e-07
ENSSSCG00000025751	MDH1	0.502214	0.0696521	0.0334586	0.000432339	2.36722e-69	5.50756e-63
ENSSSCG00000025221	PAXIP1	2.11576	1.09234	2.22742	0.0004324	0.737137	0.000288428
ENSSSCG00000004521	MRO	0.461704	0.357792	0.157628	0.000433851	0.000644389	4.06132e-14
ENSSSCG00000029380	ZFP2	0.546703	0.611019	0.31948	0.000436069	0.00621308	1.16614e-10
ENSSSCG00000033222	TRIM14	0.233069	0.236711	0.0523614	0.00043935	0.0646683	3.59692e-08
ENSSSCG00000026253	LOC100518203	0.310388	0.431131	0.128384	0.000440145	0.094575	1.09546e-10
ENSSSCG00000033445		0.404401	0.390372	0.150915	0.000440252	0.00439516	2.18772e-12
ENSSSCG00000011893	COX17	0.325623	0.12341	0.0386402	0.000442226	5.65142e-21	9.2113e-45
ENSSSCG00000001063	MYLIP	1.8569	0.243646	0.435938	0.000444194	4.96929e-27	1.33904e-07
ENSSSCG00000009782	ARL6IP4	0.407803	0.151022	0.0586922	0.000445359	4.5567e-13	2.65163e-46
ENSSSCG00000035400	YPEL2	1.87863	0.59175	1.07329	0.000445359	0.000835005	0.755649
ENSSSCG00000005400	GRIN3A	0.46222	1.1106	0.491706	0.000450285	0.675793	7.37875e-06
ENSSSCG00000016173	ATIC	1.90218	0.430216	0.787186	0.000451505	3.05454e-11	0.163495
ENSSSCG00000004760	PPP1R14D	0.185484	0.118757	0.0212723	0.000451587	0.0585441	3.06742e-06
ENSSSCG00000010702	PLEKHA1	1.63767	1.11005	1.75188	0.000451587	0.497524	4.45271e-07
ENSSSCG00000008517	SPAST	2.19879	1.16341	2.45857	0.00045748	0.541391	1.30161e-08
ENSSSCG00000015607	HHAT	0.488931	0.560575	0.261943	0.00045912	0.000285362	4.07082e-16
ENSSSCG00000024912	WDR5	0.340151	0.131552	0.0429398	0.000459504	1.00201e-12	7.45292e-86
ENSSSCG00000000393	PAN2	1.79803	1.06212	1.83737	0.000460201	0.730467	3.82685e-05
ENSSSCG00000010025	LIMK2	0.479192	0.552456	0.253729	0.000460976	0.0056706	4.21702e-15
ENSSSCG00000030906	MPL	0.214343	0.078767	0.016005	0.0004664	0.0274856	4.97894e-07
ENSSSCG00000003106	AP2S1	0.394362	0.545036	0.206699	0.000467613	0.0882833	4.14909e-08
ENSSSCG00000016127	NDUFS1	0.493372	0.081247	0.0381823	0.00046829	5.71289e-06	4.399e-10
ENSSSCG00000004943	MAP2K1	2.13839	1.00645	2.07257	0.00047235	0.981064	6.57514e-05
ENSSSCG00000010691	PLPP4	0.46354	0.999489	0.444359	0.000476755	0.998998	6.32365e-05
ENSSSCG00000015599	PPP2R5A	2.76107	1.66427	4.42946	0.000476755	0.0138563	1.00401e-09
ENSSSCG00000020671	SLC18A2	1.61453	1.29729	2.01808	0.000479239	0.046788	1.33785e-07
ENSSSCG00000025940	CCZ1	2.06868	2.28644	4.53883	0.000483567	9.86568e-08	2.79675e-22
ENSSSCG00000030426	C9orf78	0.537059	0.183605	0.0945737	0.000485234	6.06752e-31	1.38969e-42
ENSSSCG00000047692		0.363848	1.03114	0.360028	0.000487149	0.950891	1.75462e-05
ENSSSCG00000002042	OXA1L	0.301471	0.446777	0.128635	0.000487862	0.00261134	6.54643e-13
ENSSSCG00000040815	DUSP5	1.97331	0.0297667	0.0564691	0.000498553	1.33524e-50	6.85427e-25
ENSSSCG00000040144	BCDIN3D	0.45948	0.327242	0.144047	0.000499444	2.89023e-05	1.61969e-21
ENSSSCG00000022034	SMYD3	0.38865	0.755048	0.283185	0.000500251	0.363322	2.6649e-08
ENSSSCG00000010299	ANXA7	2.03516	1.83179	3.58212	0.000505277	0.000208603	4.74412e-15
ENSSSCG00000001882	NEIL1	2.08139	1.6279	3.2659	0.000508956	0.00625625	1.07669e-12
ENSSSCG00000038086	ECHS1	0.453861	0.28788	0.125251	0.000508956	5.76022e-08	1.03925e-34
ENSSSCG00000031775	YAF2	2.44615	0.767774	1.8105	0.000515348	0.327524	0.000411028
ENSSSCG00000009994	MTMR3	1.69923	0.776467	1.27003	0.000521551	0.0434979	0.117087
ENSSSCG00000009060	MAML3	0.488142	0.489773	0.228238	0.000524751	9.89124e-05	3.27669e-19
ENSSSCG00000026153	ACAT1	0.490945	0.413555	0.193916	0.000525857	1.58347e-06	1.53552e-20
ENSSSCG00000011236	CLASP2	1.78333	1.48562	2.55174	0.000533776	0.010166	9.81603e-11
ENSSSCG00000034146	CBX8	0.37319	0.0766151	0.0271996	0.000533776	2.77785e-13	4.22974e-43
ENSSSCG00000010478	FFAR4	2.06617	2.85403	5.7006	0.000539442	1.83195e-09	1.15973e-33
ENSSSCG00000009180	TRMT10A	0.562329	0.872904	0.469352	0.000542198	0.459376	5.29528e-06
ENSSSCG00000024697	TMEM125	0.341228	0.103963	0.0341574	0.000544184	0.000600123	2.64646e-10
ENSSSCG00000017165	USP36	0.453465	0.588052	0.255696	0.000545206	0.0557542	5.63191e-10
ENSSSCG00000037963	CIBAR1	0.493731	0.829513	0.391499	0.000545346	0.308798	2.79304e-06
ENSSSCG00000026318	NETO2	1.80833	1.09955	1.91505	0.000547996	0.602636	2.07312e-06
ENSSSCG00000027529	BIRC3	1.62268	0.922146	1.4391	0.000550124	0.592787	0.00760191
ENSSSCG00000002425	PTPN21	1.93753	0.602008	1.1236	0.000567655	0.00127807	0.587535
ENSSSCG00000044394		0.239925	1.35983	0.31482	0.000567849	0.666145	0.003501
ENSSSCG00000013313	PRRG4	2.03732	1.15939	2.26991	0.000569395	0.444167	1.20629e-05
ENSSSCG00000018802		0.174096	0.355281	0.0609756	0.000569452	0.383026	2.57461e-05
ENSSSCG00000025085	NEGR1	0.56769	1.13727	0.618236	0.000572879	0.550642	0.0025562
ENSSSCG00000012633	IL13RA1	1.6839	0.776365	1.25858	0.000578311	0.0853218	0.110042
ENSSSCG00000036114	RPL22L1	0.352426	0.0927648	0.0315368	0.000581871	3.25079e-05	8.74715e-12
ENSSSCG00000000579	GOLT1B	2.12917	2.61489	5.33515	0.000582756	1.38021e-14	1.31242e-19
ENSSSCG00000008398	PPP4R3B	1.68861	1.68646	2.73573	0.000585389	0.000838474	8.30467e-10
ENSSSCG00000011956	TRMT10C	0.451162	0.090855	0.0391141	0.000591686	7.59093e-19	5.39278e-10
ENSSSCG00000015320	CALCR	0.524522	0.747958	0.375457	0.00059421	0.10607	2.79818e-07
ENSSSCG00000003532	LUZP1	1.58557	1.38301	2.11236	0.000594476	0.0479208	7.01887e-07
ENSSSCG00000033278	ATP6V1D	0.369509	0.700794	0.247107	0.000595608	0.00476419	3.0147e-08
ENSSSCG00000005366	NCBP1	0.281153	0.926054	0.247856	0.000595705	0.785198	0.00266893
ENSSSCG00000021624	LAD1	0.336153	0.0540155	0.0174457	0.000597007	4.15178e-07	6.75784e-14
ENSSSCG00000035876	ZNF599	1.78841	1.44596	2.49308	0.000598646	0.0107471	2.85422e-11
ENSSSCG00000012348	APEX2	1.71683	1.35804	2.24733	0.000602347	0.0421314	1.45191e-08
ENSSSCG00000016543	EXOC4	0.572822	1.09501	0.60174	0.000602347	0.582885	0.00115795
ENSSSCG00000008185	MITD1	1.6903	2.44093	3.97571	0.000606704	8.295e-13	1.63098e-30
ENSSSCG00000013124	PATL1	1.97176	1.44721	2.74982	0.000606704	0.0150229	4.45253e-09
ENSSSCG00000017430	EIF1	1.95003	2.06983	3.87521	0.0006104	1.61855e-06	3.17696e-12
ENSSSCG00000034876	PET100	0.31026	0.00564666	0.00168647	0.000611521	2.41625e-10	4.07645e-16
ENSSSCG00000001871	HMG20A	1.71815	0.987732	1.63206	0.000612877	0.952254	0.000374037
ENSSSCG00000008923	STAP1	0.210387	1.06775	0.217086	0.000615961	0.943426	0.000892518
ENSSSCG00000009917	SPPL3	1.84692	0.982995	1.75033	0.00061972	0.946005	0.00210657
ENSSSCG00000005651	ODF2	0.5604	0.47206	0.254496	0.000621889	0.000284434	7.45184e-13
ENSSSCG00000032968	VTI1A	0.44793	1.57751	0.679301	0.000630689	0.0835281	0.0970117
ENSSSCG00000030682	MACO1	0.469446	0.44824	0.201703	0.000630778	0.000490782	4.65549e-16
ENSSSCG00000011134	RBM17	1.60822	1.28276	1.9874	0.0006331	0.0470417	9.08216e-08
ENSSSCG00000025953	OGFOD1	0.443547	0.602127	0.25479	0.0006331	0.00223581	4.781e-09
ENSSSCG00000026110	SRPK2	1.67449	0.891907	1.43965	0.0006331	0.58115	0.0404288
ENSSSCG00000035582	GIPC2	0.525282	0.776448	0.391888	0.000641837	0.385288	4.17875e-05
ENSSSCG00000005083	DHRS7	1.59832	0.583231	0.89602	0.000643614	8.80674e-06	0.49549
ENSSSCG00000007458	NCOA3	1.93584	1.03429	1.93077	0.000648182	0.885409	3.38306e-05
ENSSSCG00000040828	LOC100624467	1.63477	1.35395	2.1288	0.000649471	0.0216156	9.84016e-09
ENSSSCG00000006388	DCAF8	1.73049	1.14649	1.91045	0.000649678	0.367213	1.38738e-06
ENSSSCG00000002865	GPATCH1	1.62423	1.58915	2.48139	0.000654549	0.000372863	9.60829e-12
ENSSSCG00000041180		2.95116	2.05437	5.80951	0.000656767	0.000940236	8.9005e-15
ENSSSCG00000004047	MRPL18	1.64719	1.66674	2.64128	0.000657905	2.7001e-05	3.73276e-22
ENSSSCG00000049384		2.21641	0.298148	0.634698	0.000657905	1.97677e-14	0.067168
ENSSSCG00000008509	RASGRP3	0.537799	1.00569	0.519135	0.000664434	0.983091	0.000122435
ENSSSCG00000004821	ASB7	1.90201	0.693788	1.2678	0.00067114	0.0434406	0.256584
ENSSSCG00000023354	ACAD9	0.392925	0.213952	0.0809757	0.00067114	0.000724393	8.75876e-12
ENSSSCG00000015091	MPZL2	0.53048	1.05367	0.536893	0.000677497	0.832344	0.000143697
ENSSSCG00000021205	STK26	1.73706	0.364522	0.608766	0.000680098	2.90268e-12	0.00156187
ENSSSCG00000008796	RBM47	0.379998	0.900679	0.330928	0.000680261	0.832071	0.000318813
ENSSSCG00000013471	ZNF77	0.343487	0.381118	0.124608	0.000680261	1.19828e-08	6.43947e-15
ENSSSCG00000044808		0.448339	0.746665	0.32236	0.000680261	0.341065	1.18463e-06
ENSSSCG00000016491	DENND11	1.93604	0.983762	1.833	0.000682346	0.938591	0.000124308
ENSSSCG00000030438		0.539514	0.191672	0.0988527	0.000682346	8.46739e-31	1.89519e-63
ENSSSCG00000033814	SMIM15	1.5961	1.46162	2.24717	0.000683711	0.00214862	8.06166e-14
ENSSSCG00000009831	CUX2	1.7321	0.911395	1.52001	0.00069085	0.634587	0.0202956
ENSSSCG00000016604	WASL	1.81295	1.33029	2.32892	0.00069085	0.0581418	2.68178e-08
ENSSSCG00000011501	SUCLG2	1.68118	2.56696	4.14973	0.000693742	8.00216e-19	2.88872e-27
ENSSSCG00000003798	SERBP1	1.78452	1.45739	2.5049	0.000696084	0.0164528	5.22846e-12
ENSSSCG00000033786	RRAS2	1.99758	0.870581	1.67008	0.000696827	0.507339	0.00144913
ENSSSCG00000005273	OSTF1	1.97849	1.48327	2.83903	0.000710733	0.000995682	7.29067e-10
ENSSSCG00000029877	MKRN2	0.467763	0.361045	0.161865	0.000715571	0.000151687	3.54519e-15
ENSSSCG00000022128	MXI1	1.91571	1.16471	2.15109	0.0007276	0.362003	5.52598e-07
ENSSSCG00000040439	TMED5	1.65066	1.62212	2.5834	0.0007276	7.3047e-05	6.8804e-15
ENSSSCG00000014388	HDAC3	2.65439	1.1909	3.03768	0.00073033	0.600047	2.44537e-05
ENSSSCG00000006519	CLK2	1.7871	1.05221	1.81743	0.00073793	0.799106	0.0003245
ENSSSCG00000004569	LACTB	1.6044	0.102617	0.158355	0.00073896	1.51526e-68	1.68579e-45
ENSSSCG00000006835	SARS1	0.498371	0.487367	0.232965	0.000739082	0.000186434	3.61261e-19
ENSSSCG00000015560	ARPC5	1.69316	1.11497	1.8151	0.000739082	0.513848	2.17479e-05
ENSSSCG00000029239	MZB1	0.283762	0.118993	0.032831	0.000739082	0.00282946	2.40666e-09
ENSSSCG00000026781	ANKLE2	1.85861	1.01503	1.8142	0.000743038	0.943687	5.97727e-05
ENSSSCG00000022815	PYGB	0.401426	0.110463	0.0424332	0.000757678	6.07404e-24	4.00224e-66
ENSSSCG00000048275	LOC100524388	2.20939	2.47022	5.25603	0.000759463	8.75172e-07	3.34098e-19
ENSSSCG00000008126	ASTL	3.78075	0.0371283	0.134407	0.000769578	1.71438e-13	7.45394e-05
ENSSSCG00000045710		0.359816	0.362751	0.124815	0.000769578	0.0121751	8.59871e-13
ENSSSCG00000049455		0.437781	0.747847	0.31275	0.000769578	0.169836	1.91585e-09
ENSSSCG00000022164	HSF2BP	1.74225	1.0875	1.82328	0.000775406	0.747659	0.0021522
ENSSSCG00000028924	AURKB	1.94185	1.34329	2.51148	0.000776693	0.107861	2.5502e-09
ENSSSCG00000006273	MCM4	1.86229	1.00555	1.80658	0.000778947	0.983577	0.00385647
ENSSSCG00000030112	MACROD2	0.576553	1.2021	0.663285	0.000781917	0.255518	0.00508483
ENSSSCG00000013386	CRSP3	0.615707	0.270566	0.159854	0.000783472	2.28035e-19	1.05123e-38
ENSSSCG00000040749	PHAF1	2.0172	1.01453	1.97141	0.000786601	0.961671	0.000347948
ENSSSCG00000010672	RAB11FIP2	2.24941	1.91418	4.14249	0.000789473	0.000767146	7.57218e-14
ENSSSCG00000013637	QTRT1	0.329333	0.138178	0.0434033	0.000798017	0.00161546	5.22143e-10
ENSSSCG00000016772	VPS41	0.565806	0.402599	0.218509	0.000798017	1.30414e-07	3.31634e-23
ENSSSCG00000038423	GLA	2.16673	1.66055	3.46008	0.000798017	0.00631855	4.58908e-12
ENSSSCG00000036835	OSBPL2	0.395002	0.686287	0.260504	0.000808391	0.218951	1.27597e-08
ENSSSCG00000032129	COX7B	0.489616	0.19148	0.0901183	0.000810494	2.42273e-16	5.95337e-43
ENSSSCG00000003909	LOC100511937	1.55087	1.08991	1.62342	0.000814446	0.556473	7.33796e-05
ENSSSCG00000003216	POLD1	0.245483	0.724184	0.172599	0.000815346	0.661501	0.000403397
ENSSSCG00000040154	MRPL36	0.488074	0.314624	0.147233	0.000815346	7.18508e-09	1.2578e-36
ENSSSCG00000010146	LGALS8	0.505452	0.756737	0.367554	0.000817353	0.274824	2.11962e-06
ENSSSCG00000001925	ADPGK	2.01481	1.50778	2.91932	0.000821855	0.0227205	1.10264e-09
ENSSSCG00000011686	SLC9A9	0.515235	1.0681	0.530237	0.000823928	0.807461	0.000512157
ENSSSCG00000025248	PITPNA	0.282285	0.203349	0.0549342	0.000823928	0.000113062	6.12672e-18
ENSSSCG00000007284	NCOA6	1.75093	1.17927	1.99105	0.000827513	0.278522	2.04193e-05
ENSSSCG00000014794	NUP98	1.98647	0.846713	1.62136	0.000827513	0.346389	0.017683
ENSSSCG00000000377	PA2G4	1.83093	1.35387	2.39033	0.000831133	0.101652	2.12731e-09
ENSSSCG00000040352	DUS1L	0.243969	0.131027	0.0304833	0.00083385	0.0339693	5.01502e-07
ENSSSCG00000034753	FAM177A1	1.60908	1.12587	1.74137	0.00083712	0.488073	7.63549e-06
ENSSSCG00000021027	PGBD5	1.98367	0.492198	0.941403	0.000838279	5.63457e-06	0.79755
ENSSSCG00000005055	LGALS3	2.0561	1.28319	2.53571	0.000846143	0.20967	6.06272e-08
ENSSSCG00000015110	DPAGT1	0.586271	1.16631	0.65525	0.000850309	0.289727	0.00475416
ENSSSCG00000025590		0.274259	1.42118	0.373598	0.000850749	0.590767	0.0184838
ENSSSCG00000016438	NUB1	0.524206	1.1391	0.569948	0.00086393	0.567387	0.00242157
ENSSSCG00000000144	TXN2	0.363946	0.298398	0.10433	0.000865681	0.00941245	5.8249e-10
ENSSSCG00000006644	CERS2	1.68121	1.2098	1.95771	0.00086802	0.327187	0.000321418
ENSSSCG00000007439	CDH22	0.440496	0.348744	0.147206	0.00086802	0.00342605	1.19351e-10
ENSSSCG00000004927	CLPX	1.80178	1.20181	2.08991	0.000871388	0.263882	6.53719e-08
ENSSSCG00000007337	CTNNBL1	1.80365	0.987419	1.7182	0.000879097	0.943687	0.000717072
ENSSSCG00000004484	COL12A1	1.89993	1.13345	2.07756	0.00089287	0.616303	0.000561456
ENSSSCG00000001423	NELFE	0.460786	0.0333264	0.0147223	0.000894279	9.99212e-15	1.32996e-24
ENSSSCG00000024679	UPF3A	1.57097	1.12968	1.70818	0.000894698	0.518939	0.000415814
ENSSSCG00000044699		0.472994	0.419909	0.190286	0.000900765	0.00144038	3.24045e-14
ENSSSCG00000022045	PTCHD3	0.43733	0.442636	0.185411	0.000901365	0.0143953	3.45873e-10
ENSSSCG00000001884	COMMD4	0.309987	0.0530185	0.0159548	0.000906419	0.00108205	2.68059e-07
ENSSSCG00000020717	FHIP1A	0.603143	0.51031	0.295261	0.000910635	7.77131e-08	3.00501e-28
ENSSSCG00000023728	TECTA	1.81491	0.31806	0.554781	0.00091479	3.27011e-14	0.000216659
ENSSSCG00000005305	UNC13B	1.73887	1.02194	1.71021	0.000919045	0.916721	0.000620577
ENSSSCG00000027860	ERAP2	0.450068	0.494235	0.212708	0.000919045	0.0129521	2.14243e-09
ENSSSCG00000003152	RUVBL2	0.297339	0.20071	0.0564879	0.000926498	0.0109092	9.82297e-10
ENSSSCG00000003854	ECHDC2	0.293779	0.232051	0.0653633	0.000927302	3.56046e-05	3.71033e-16
ENSSSCG00000045095		0.418909	0.476115	0.192541	0.000933243	0.0919411	2.22452e-06
ENSSSCG00000031102	C1orf174	0.414978	1.46682	0.582206	0.000936986	0.121216	0.00663183
ENSSSCG00000033497	RERE	2.64861	0.615693	1.57022	0.000936986	0.0198362	0.0755546
ENSSSCG00000005967	LRATD2	1.73841	1.3543	2.26642	0.00094058	0.0725991	1.15849e-09
ENSSSCG00000022773	LOC641352	0.515257	0.29313	0.145206	0.000943027	4.36558e-06	8.20625e-17
ENSSSCG00000011395	RBM5	0.545392	1.97272	1.03205	0.000949967	0.00169189	0.906594
ENSSSCG00000006304	MPC2	1.73981	1.29169	2.17129	0.000956582	0.125539	5.82944e-08
ENSSSCG00000033126	FAM168B	1.93834	1.1041	2.06695	0.000956582	0.616378	2.20335e-05
ENSSSCG00000017066	GEMIN5	0.510991	1.006	0.495879	0.000960705	0.983137	0.000313294
ENSSSCG00000010121	UFD1	1.94423	1.42514	2.6677	0.000962556	0.0705386	1.78337e-11
ENSSSCG00000033148	MRPL12	0.237775	0.0258095	0.00583966	0.000962556	0.000160991	5.32195e-11
ENSSSCG00000044067		0.248232	0.445543	0.105384	0.000965566	0.365022	2.58228e-05
ENSSSCG00000031957	RIMS2	1.54042	1.16699	1.72894	0.000977549	0.205358	1.7026e-06
ENSSSCG00000037355	RNF115	1.5954	1.00795	1.54597	0.000992691	0.96806	0.00193744
ENSSSCG00000037954	CAVIN4	1.916	2.40679	4.44072	0.00100056	1.44159e-08	9.25236e-18
ENSSSCG00000010235	SIRT1	1.68088	1.46654	2.37614	0.00100663	0.0060518	7.72353e-10
ENSSSCG00000032804	BORCS5	0.356015	0.185769	0.0628977	0.00100663	6.81624e-15	1.90037e-39
ENSSSCG00000039286		2.12172	0.433356	0.882331	0.00100674	0.000876684	0.694793
ENSSSCG00000031388	SIAH2	0.314006	1.66429	0.498357	0.00100846	0.271944	0.0175608
ENSSSCG00000033811	CBFB	1.9039	1.92886	3.53055	0.0010194	2.6166e-06	8.44824e-15
ENSSSCG00000007280	ITCH	1.82174	1.44756	2.5393	0.00102615	0.0253865	1.46342e-11
ENSSSCG00000011371	NDUFAF3	0.181329	0.652922	0.111793	0.00102615	0.656452	2.97723e-05
ENSSSCG00000028855	GMPS	0.507536	0.122365	0.0593212	0.00102615	4.67624e-67	3.21174e-60
ENSSSCG00000016177	XRCC5	0.60334	0.69798	0.402935	0.00102772	0.0279616	7.42091e-09
ENSSSCG00000027667	EML1	0.120861	0.537289	0.0612784	0.00103182	0.633674	0.000121698
ENSSSCG00000051466		0.266917	0.857022	0.219468	0.00103182	0.809148	1.18338e-06
ENSSSCG00000010849	WDR26	1.9881	0.854922	1.63862	0.001037	0.449709	0.00980127
ENSSSCG00000034771	CCNDBP1	0.497202	0.163895	0.0778553	0.0010395	3.22587e-21	6.50917e-40
ENSSSCG00000009420	NUFIP1	1.91314	1.16111	2.13784	0.00104576	0.421042	3.86723e-06
ENSSSCG00000001779	ZFAND6	1.66845	1.36969	2.20243	0.00104599	0.0262221	1.39475e-11
ENSSSCG00000005600	PPP6C	1.83986	2.42906	4.29736	0.00104685	1.16354e-11	6.83783e-20
ENSSSCG00000006917	LRRC8C	1.83982	1.98922	3.52334	0.00104685	5.64878e-05	1.38544e-13
ENSSSCG00000016532	WDR91	0.326823	0.382339	0.119657	0.00104894	0.000146943	6.01465e-19
ENSSSCG00000025652	CDH1	2.06381	0.198035	0.393981	0.00104894	1.5723e-28	1.82384e-07
ENSSSCG00000039506	MYL6B	0.531213	0.0663405	0.0339365	0.00104894	1.6927e-64	1.86751e-73
ENSSSCG00000025264	PQBP1	0.140085	0.485142	0.0653667	0.00104973	0.62795	3.27567e-05
ENSSSCG00000005095	PRKCH	1.86957	1.39405	2.51137	0.00105083	0.0403262	4.45128e-07
ENSSSCG00000002620	EFHC1	0.57015	0.704362	0.384507	0.00105092	0.0243888	3.52332e-11
ENSSSCG00000002875	PDCD2L	1.70785	0.367808	0.604549	0.00105092	7.3231e-12	0.00208015
ENSSSCG00000002963	EIF3K	0.276658	0.599129	0.159496	0.00105092	0.420646	5.21196e-06
ENSSSCG00000044312	LOC110261362	0.32052	0.07612	0.023319	0.00105092	0.00145902	1.9134e-08
ENSSSCG00000007481	ZFP64	0.594261	0.897491	0.51172	0.00105238	0.617224	4.64647e-05
ENSSSCG00000029066	IDI1	0.52555	0.0502996	0.0251975	0.00105999	3.20507e-46	9.03296e-91
ENSSSCG00000004652	COPS2	0.491792	0.634692	0.29832	0.00106222	0.00452059	1.87792e-08
ENSSSCG00000008971	USO1	1.5647	1.08721	1.63691	0.00106222	0.596299	2.72269e-05
ENSSSCG00000005950	PHF20L1	1.5378	1.48685	2.20562	0.00107533	0.000839599	1.40542e-10
ENSSSCG00000003157	LIN7B	0.192421	0.0915614	0.0169172	0.00108355	0.0455187	1.63819e-06
ENSSSCG00000033744		0.206899	0.173166	0.0348575	0.00108854	0.0414841	5.76886e-07
ENSSSCG00000008984	SHROOM3	0.517504	0.295511	0.146911	0.00110023	5.78907e-06	2.81299e-16
ENSSSCG00000007249	NOL4L	0.251136	0.29056	0.0700568	0.00110191	0.000438028	2.93194e-13
ENSSSCG00000003134	GRWD1	0.2896	0.27586	0.0763542	0.0011062	0.0741326	1.8337e-07
ENSSSCG00000017745	UTP6	1.62124	1.20072	1.87477	0.00110775	0.207945	4.81913e-07
ENSSSCG00000010246	DDX50	1.58097	0.35098	0.53243	0.00110999	4.38003e-19	2.64468e-06
ENSSSCG00000039258	KICS2	0.506212	0.676702	0.327583	0.00111037	0.0683147	6.31857e-13
ENSSSCG00000010593	CNNM2	0.321256	2.20863	0.676327	0.00111166	1.82275e-05	0.234565
ENSSSCG00000016756	BLVRA	0.317847	1.07638	0.330689	0.00111166	0.900826	0.000453517
ENSSSCG00000004106	LATS1	1.87537	0.857865	1.54641	0.00112759	0.442352	0.00814831
ENSSSCG00000002910	ALKBH6	0.0856195	0.573675	0.0490472	0.00113062	NA	0.000690906
ENSSSCG00000037305	TMEM33	1.87597	1.01281	1.82197	0.00113391	0.94809	0.000457259
ENSSSCG00000008635	NOL10	1.70164	1.73114	2.83059	0.00113549	1.39278e-05	1.13999e-13
ENSSSCG00000016658	ANLN	2.01823	0.523549	1.01484	0.00114756	0.000119762	0.954804
ENSSSCG00000029425	MRPS18B	0.570552	0.796833	0.438163	0.00114995	0.259786	7.96692e-07
ENSSSCG00000011101	ITGB1	1.77204	0.850531	1.44858	0.001151	0.345924	0.0254993
ENSSSCG00000030177	EBNA1BP2	0.32834	0.062867	0.0198339	0.00115841	3.30043e-10	1.64879e-22
ENSSSCG00000015879	DAPL1	0.557192	2.43673	1.30723	0.00116035	1.58388e-09	0.0860289
ENSSSCG00000001773	TMED3	2.42788	0.21591	0.504769	0.00116102	1.98757e-08	0.0230842
ENSSSCG00000008644	KIDINS220	1.63509	1.10759	1.73925	0.00116691	0.559439	0.000120935
ENSSSCG00000003652	AKIRIN1	1.82837	1.44509	2.53533	0.00117148	0.0385004	6.13408e-08
ENSSSCG00000009714	NEK1	1.58958	1.45666	2.227	0.0011839	0.00653315	4.44736e-11
ENSSSCG00000003217	JOSD2	0.567215	0.221203	0.120634	0.00118426	5.05165e-13	7.85991e-29
ENSSSCG00000040012	TMEM147	0.408438	0.141843	0.0558701	0.00118426	3.74586e-05	2.01235e-12
ENSSSCG00000034156	GTF2F2	0.570172	0.921885	0.505935	0.00118577	0.752219	0.000164431
ENSSSCG00000016430	GALNT11	1.96726	1.26439	2.39512	0.00118802	0.24194	1.74543e-11
ENSSSCG00000023948	UBTD2	0.448967	0.256962	0.110247	0.00119148	8.23928e-11	1.44763e-39
ENSSSCG00000011329	CCDC12	0.495945	0.363231	0.1728	0.00120585	3.67428e-07	6.01543e-22
ENSSSCG00000004070	SCAF8	1.72167	0.954631	1.58644	0.00120756	0.794279	0.00283787
ENSSSCG00000048719		2.30175	0.755767	1.6654	0.00120854	0.27709	0.00126264
ENSSSCG00000011940	DZIP3	1.67045	2.11285	3.38149	0.00121346	4.23124e-06	5.99833e-11
ENSSSCG00000042822		0.427091	0.431268	0.177819	0.00121346	0.0280791	1.803e-09
ENSSSCG00000003610	IQCC	0.367391	0.286608	0.101674	0.00121475	0.00397901	1.1605e-15
ENSSSCG00000022784	PLEKHO1	0.375993	0.244708	0.088142	0.00122106	0.0016475	2.59177e-13
ENSSSCG00000007064	MKKS	0.53571	0.298685	0.152892	0.00122896	2.36337e-14	6.69428e-28
ENSSSCG00000038858	CFAP61	0.346698	0.540093	0.179981	0.00122896	0.190387	3.13425e-07
ENSSSCG00000024598	PRKAA1	0.464197	2.17485	0.966707	0.00123088	7.43743e-05	0.896329
ENSSSCG00000011603	TMEM43	1.9937	0.44795	0.858512	0.00123932	7.60424e-06	0.488808
ENSSSCG00000022192	NCAPD3	1.96396	1.02509	1.94567	0.00124315	0.932329	0.00340247
ENSSSCG00000003660	PABPC4	1.81432	0.890585	1.55416	0.00125648	0.467819	0.00753206
ENSSSCG00000006614	THEM5	0.404413	0.938664	0.364212	0.00125649	0.890029	4.8143e-05
ENSSSCG00000017754	LGALS9	0.272968	1.3679	0.356125	0.00125905	0.623866	0.00516607
ENSSSCG00000034280	LARP1B	1.68561	0.992549	1.61157	0.00125905	0.97084	0.000227187
ENSSSCG00000005386	STX17	0.517996	0.371484	0.183821	0.00127308	4.4376e-08	7.03893e-21
ENSSSCG00000025053	RYBP	2.03976	0.629474	1.2359	0.00127994	0.0244369	0.29291
ENSSSCG00000010295	ECD	0.50257	0.668747	0.321189	0.001289	0.00121357	2.20792e-09
ENSSSCG00000014015	MRNIP	0.502595	1.28658	0.619361	0.00129353	0.174129	0.00367956
ENSSSCG00000002623	GSTA1	11.8647	0.161324	1.76016	0.00129437	0.00474039	0.636229
ENSSSCG00000000576	LDHB	1.57854	2.00685	3.05429	0.00130197	1.02695e-12	5.58842e-22
ENSSSCG00000045785		0.222259	0.740067	0.156642	0.00130904	0.771297	0.000475825
ENSSSCG00000017615	DGKE	1.88225	1.1175	2.01802	0.00131209	0.570999	3.34788e-05
ENSSSCG00000021519	CPNE2	1.88309	1.42644	2.59562	0.00131816	0.0729648	1.09429e-09
ENSSSCG00000043086		0.378176	0.366338	0.131861	0.00131875	0.0220069	2.5469e-11
ENSSSCG00000021069	LOC100739480	0.375561	0.371427	0.133254	0.00131903	0.0031022	1.58496e-13
ENSSSCG00000016291	GIGYF2	1.68696	1.55156	2.52102	0.00132093	0.00462813	9.67721e-10
ENSSSCG00000028051	ZNF385C	3.27443	0.704422	2.22324	0.00132093	0.348864	0.0618559
ENSSSCG00000017311	MAPT	1.79854	0.978259	1.69147	0.00132395	0.91497	0.000519278
ENSSSCG00000009379	NEK3	0.452607	0.312068	0.135073	0.00132745	1.12638e-05	3.51782e-20
ENSSSCG00000030186	KIF2A	1.66343	1.01765	1.63249	0.00133788	0.936794	0.00139111
ENSSSCG00000041409	MFSD4B	0.571103	0.364502	0.2001	0.00133788	1.73227e-08	5.5333e-21
ENSSSCG00000011013	WAC	1.73729	0.715272	1.19624	0.001341	0.0248887	0.177375
ENSSSCG00000026931	SERTAD1	0.327621	0.103552	0.0327513	0.001341	0.000435713	2.95303e-12
ENSSSCG00000030108	ZNFX1	1.67963	0.974272	1.57256	0.001341	0.895691	0.00553846
ENSSSCG00000033669	RDH10	1.78707	0.800865	1.37656	0.001341	0.219663	0.0322644
ENSSSCG00000004730	TMEM87A	1.646	2.16932	3.42643	0.00134232	1.65316e-09	1.47663e-16
ENSSSCG00000009134	EGF	0.567394	1.18939	0.651726	0.00134311	0.40499	0.00672267
ENSSSCG00000013366	LDHA	0.356179	0.346592	0.117662	0.00134311	1.10321e-06	7.119e-15
ENSSSCG00000013399	TEAD1	1.85143	1.49933	2.67963	0.0013436	0.00270911	2.69289e-10
ENSSSCG00000027389	HERPUD2	1.75065	1.474	2.48532	0.0013436	0.00546444	5.15277e-10
ENSSSCG00000031172	RNF11	2.01636	0.865609	1.68566	0.00135432	0.581905	0.0130417
ENSSSCG00000013258	HARBI1	0.249565	0.226095	0.0542222	0.00135908	0.105044	4.35871e-06
ENSSSCG00000031602	DNAJC5	0.0399831	0.728845	0.0280578	0.00136376	NA	0.000159888
ENSSSCG00000010576	NOLC1	0.641494	1.13575	0.699522	0.00139277	0.561975	0.0525795
ENSSSCG00000021229	MAT2B	0.439184	0.869831	0.366149	0.00139636	0.463902	5.96216e-06
ENSSSCG00000044113		0.376234	0.783799	0.281371	0.00139727	0.517251	3.19716e-08
ENSSSCG00000000887	LOC100622780	1.82664	0.651148	1.14558	0.00140344	0.07717	0.630841
ENSSSCG00000031627	WBP4	1.62404	1.06764	1.67165	0.00140344	0.665061	5.34779e-05
ENSSSCG00000040968	DUS3L	0.256204	0.282687	0.0706854	0.00140344	0.160157	1.69494e-06
ENSSSCG00000035713	OR8S1	0.411289	0.769731	0.303196	0.00141526	0.382621	4.83014e-05
ENSSSCG00000010544	DNMBP	1.85029	1.14695	2.04318	0.00141779	0.535973	0.000142863
ENSSSCG00000050738		0.448505	0.858338	0.369911	0.00142173	0.652234	7.51274e-06
ENSSSCG00000006745	CASQ2	0.407194	0.166776	0.0648037	0.00142586	5.53865e-09	4.24107e-29
ENSSSCG00000001852	IDH2	0.410599	0.21553	0.0844398	0.00143119	4.68285e-09	1.94452e-41
ENSSSCG00000036920	SELENOT	1.65835	0.363284	0.578174	0.00144265	3.95427e-15	6.7165e-05
ENSSSCG00000009713	CLCN3	1.88974	0.660819	1.20486	0.00145162	0.0132876	0.327179
ENSSSCG00000002707	GABARAPL2	1.69098	1.28861	2.09248	0.00145303	0.04018	1.25414e-07
ENSSSCG00000029077	TUBAL3	1.83082	0.176835	0.31224	0.00145595	1.82459e-28	2.75876e-15
ENSSSCG00000002003		0.433589	0.214129	0.0896037	0.0014585	1.3607e-05	3.23186e-14
ENSSSCG00000013662	PPAN	0.394797	0.249111	0.0938831	0.0014585	4.82775e-09	6.81152e-64
ENSSSCG00000035162	U2AF1L4	0.44457	1.2661	0.540996	0.00146573	0.436819	0.00814198
ENSSSCG00000039327	DAPP1	2.34895	1.45452	3.28073	0.00147133	0.0677676	2.15893e-07
ENSSSCG00000016545	CHCHD3	0.45963	0.463938	0.20363	0.00147455	0.000550721	1.02587e-12
ENSSSCG00000026934	PIGX	2.13514	0.452586	0.928214	0.00147455	5.40226e-05	0.809224
ENSSSCG00000007252	DNMT3B	1.77959	1.54214	2.64604	0.00148145	0.00909282	3.12036e-07
ENSSSCG00000028623	RARRES1	1.55629	1.20581	1.80327	0.0014819	0.167384	3.36606e-06
ENSSSCG00000033577	MED30	1.76403	1.25746	2.13925	0.0014903	0.181222	8.99459e-09
ENSSSCG00000027646	TIPARP	1.68282	1.13676	1.8356	0.0015005	0.456024	1.13035e-06
ENSSSCG00000006467	PRCC	2.07122	0.611243	1.2191	0.00152041	0.00465367	0.411783
ENSSSCG00000025323	SF3B3	0.581017	0.492097	0.274126	0.00152057	3.88393e-05	2.80289e-16
ENSSSCG00000031847	RBM28	0.568522	0.904653	0.493683	0.00152869	0.74412	0.00176079
ENSSSCG00000017052	ADAM19	1.922	0.729847	1.34496	0.00153029	0.0842923	0.107298
ENSSSCG00000006841	CLCC1	1.66494	0.661048	1.05627	0.0015308	0.00277157	0.736904
ENSSSCG00000001931	GRAMD2A	1.87903	1.39975	2.52962	0.00154087	0.145288	4.88394e-07
ENSSSCG00000051049		0.397141	0.467153	0.177823	0.00154087	0.0696205	1.15882e-07
ENSSSCG00000001347	PPP1R10	0.486793	0.683213	0.317713	0.00154421	0.123756	7.40984e-07
ENSSSCG00000002962	MAP4K1	0.354139	0.416708	0.14236	0.00154421	0.0194643	7.82563e-09
ENSSSCG00000031901	PAPSS1	1.71472	1.34336	2.21655	0.00154566	0.0226522	1.03765e-08
ENSSSCG00000047522		0.357809	0.795049	0.275629	0.00154725	0.657288	0.000136062
ENSSSCG00000020945	SMDT1	0.175227	1.6581	0.279618	0.00154822	0.621975	0.0126034
ENSSSCG00000004607	PYGO1	1.89468	1.51933	2.777	0.00154881	0.0114957	1.65561e-09
ENSSSCG00000032626		1.96679	1.07771	2.04531	0.00156479	0.721948	0.000267309
ENSSSCG00000002869	LSM14A	1.87029	0.234103	0.421327	0.001565	1.12665e-17	2.40036e-05
ENSSSCG00000011853	RUBCN	1.78584	0.573039	0.984527	0.001565	0.00062177	0.947348
ENSSSCG00000037782	MRPS28	0.553693	0.333919	0.177526	0.001565	2.19063e-12	1.56801e-36
ENSSSCG00000003619	AZIN2	2.03585	0.89211	1.75753	0.00156744	0.526321	0.00715365
ENSSSCG00000003861	ORC1	0.603286	0.465626	0.269613	0.00156744	6.79394e-09	2.92381e-23
ENSSSCG00000017513	NPEPPS	1.72327	0.413013	0.686128	0.00157851	5.57949e-11	0.0260833
ENSSSCG00000012680	GPC3	0.556694	0.561997	0.300432	0.00158983	0.0121039	5.20224e-10
ENSSSCG00000030386	NUP205	1.63376	0.207118	0.326143	0.00159068	1.87264e-30	2.01076e-11
ENSSSCG00000017313	CRHR1	0.409307	0.136785	0.0536453	0.00159279	2.46063e-08	7.88406e-21
ENSSSCG00000028343	MRPL9	0.429335	0.26785	0.110012	0.00159698	7.20102e-10	4.3885e-23
ENSSSCG00000022345	CHN1	0.424381	1.50155	0.611249	0.00160259	0.305241	0.116233
ENSSSCG00000014904	DLG2	0.645316	0.771841	0.47952	0.00160642	0.100563	1.31234e-07
ENSSSCG00000015539	STX6	1.8359	0.592957	1.04933	0.00160642	0.000358295	0.817816
ENSSSCG00000023482	DNAJC9	1.55332	0.0688815	0.102727	0.00160954	4.04566e-77	1.1519e-51
ENSSSCG00000021130	RPP21	0.426548	1.50805	0.622416	0.00161591	0.130831	0.0558864
ENSSSCG00000015726	CNTNAP5	0.389204	0.923504	0.346455	0.0016173	0.871094	0.000228983
ENSSSCG00000026505	SETD6	0.27159	0.2314	0.0589718	0.0016173	0.0112834	7.16332e-14
ENSSSCG00000006767	MAGI3	1.57535	1.41539	2.1421	0.00163989	0.0303944	1.54248e-07
ENSSSCG00000000908	UBE2NL	0.45837	1.9176	0.841058	0.0016486	2.09945e-07	0.49776
ENSSSCG00000026034	NUP153	1.88945	0.39917	0.723639	0.0016486	2.02976e-07	0.164876
ENSSSCG00000015217		0.503506	0.726585	0.350536	0.00164946	0.00974292	3.39083e-08
ENSSSCG00000003898	MKNK1	1.60548	1.62573	2.51033	0.00166217	0.000627812	3.75488e-10
ENSSSCG00000011870	PDIA5	1.6583	1.25255	2.00393	0.00166217	0.182173	3.0857e-05
ENSSSCG00000022647	TIMM17B	0.531858	0.101767	0.0518681	0.00166692	2.56073e-15	3.73966e-26
ENSSSCG00000024162	IMPA2	0.115115	1.20516	0.133201	0.00167106	0.907601	0.00209027
ENSSSCG00000014213	KCNN2	1.90986	0.0544155	0.0996894	0.00167346	2.63469e-52	1.71784e-26
ENSSSCG00000009974	EWSR1	0.503626	1.33321	0.645702	0.00169695	0.248251	0.0234822
ENSSSCG00000014033	RMND5B	0.30535	0.132776	0.038629	0.00170901	0.00636932	1.8142e-09
ENSSSCG00000013595	CERS4	0.431365	0.166799	0.0691122	0.00170916	8.1825e-09	8.73747e-26
ENSSSCG00000038685	MPPED1	0.368334	0.132059	0.046505	0.00172562	8.38434e-06	4.67397e-16
ENSSSCG00000041677		0.540817	0.497472	0.257963	0.00172709	4.6305e-06	9.32855e-25
ENSSSCG00000033558	GABRB2	1.62852	1.10588	1.7325	0.00173207	0.565518	0.000116175
ENSSSCG00000006052	FZD6	1.76097	1.1275	1.90898	0.00173341	0.504077	1.9391e-05
ENSSSCG00000017593	UTP18	0.458247	1.13101	0.495296	0.00173696	0.584003	0.000784067
ENSSSCG00000012192		1.66975	0.20518	0.329651	0.00174844	5.67884e-22	1.3693e-10
ENSSSCG00000002431	TDP1	1.91999	0.62342	1.1504	0.00175208	0.0120064	0.481822
ENSSSCG00000045932		0.385988	0.394102	0.14648	0.00175937	0.0645813	4.5289e-07
ENSSSCG00000038861	TM2D1	1.7249	1.06797	1.77108	0.00177157	0.704307	0.000157889
ENSSSCG00000021092	FAM53C	1.9096	0.0826376	0.15223	0.00177337	6.60417e-96	7.23819e-27
ENSSSCG00000036208	SHMT1	2.39456	0.752844	1.73657	0.00178275	0.311203	0.0117323
ENSSSCG00000003928	PLK3	1.94804	0.859499	1.6161	0.00178904	0.493056	0.0145401
ENSSSCG00000031698	GFUS	0.494168	0.964293	0.45927	0.00180975	0.91439	0.000374696
ENSSSCG00000008820	TEC	0.540543	1.50236	0.779032	0.00181931	0.0309958	0.280271
ENSSSCG00000004110	TAB2	2.0143	1.22847	2.38759	0.00183373	0.301358	9.63763e-07
ENSSSCG00000031109	HILPDA	2.67388	1.3038	3.35527	0.00183632	0.5965	4.09436e-10
ENSSSCG00000042348		0.342131	0.42875	0.142011	0.00183767	0.103967	7.08028e-07
ENSSSCG00000027840	COPE	0.466908	1.40752	0.628537	0.001838	0.125978	0.00246022
ENSSSCG00000001074	KDM1B	1.9872	0.908471	1.7406	0.00184803	0.704283	0.00739162
ENSSSCG00000005446	EPB41L4B	0.580407	0.459906	0.255897	0.00184803	1.82829e-06	3.11508e-23
ENSSSCG00000011632	NPHP3	1.86174	1.83618	3.29049	0.00184803	0.000931114	3.92092e-11
ENSSSCG00000030680	TCF7	2.32439	0.957011	2.15555	0.00184803	0.878125	0.00236982
ENSSSCG00000015769	SPCS3	0.549488	0.0525402	0.0277584	0.00186476	1.33481e-22	1.34155e-37
ENSSSCG00000022442	PAF1	0.507317	0.530192	0.257878	0.00186723	0.00193929	9.58399e-14
ENSSSCG00000003265	LENG1	0.229809	0.577973	0.130382	0.00187588	0.563292	9.38634e-05
ENSSSCG00000025839	SUGP2	2.89675	0.537617	1.49959	0.00187588	0.0615733	0.328377
ENSSSCG00000038475	LOC100157017	0.411655	0.0812553	0.0317156	0.00187672	1.04619e-09	1.04244e-25
ENSSSCG00000016982	BOD1	1.96842	0.812512	1.54613	0.00187851	0.157756	0.0369321
ENSSSCG00000010811	KCTD3	2.13999	1.01628	2.09667	0.00189102	0.957504	0.000362354
ENSSSCG00000011705	COMMD2	1.70869	0.825214	1.36236	0.00189818	0.300109	0.0157486
ENSSSCG00000036213	FGF2	2.01729	0.952361	1.85083	0.00190944	0.863855	0.0019613
ENSSSCG00000008581	NCOA1	1.65084	1.3789	2.19251	0.00191608	0.028416	7.77597e-09
ENSSSCG00000007671	TFR2	0.271167	0.24728	0.0634871	0.00191804	0.0747112	3.43534e-07
ENSSSCG00000013613	ELOF1	0.342467	0.23804	0.0774007	0.00192902	0.0251651	3.73472e-08
ENSSSCG00000016223	ACSL3	0.479282	2.032	0.930372	0.00194747	9.7907e-07	0.790714
ENSSSCG00000014110	DMGDH	0.353275	0.477091	0.159656	0.00195509	0.0588803	1.70207e-15
ENSSSCG00000033043	SHANK2	0.451837	0.661174	0.286663	0.00196979	0.270647	2.36479e-06
ENSSSCG00000018009	ADPRM	1.90585	1.48346	2.71943	0.00197542	0.0164149	3.46278e-08
ENSSSCG00000029464	KDM5A	1.94958	1.18228	2.22509	0.00200875	0.307687	2.95199e-05
ENSSSCG00000013570	MCOLN1	2.62472	1.57375	3.99238	0.00200938	0.126104	1.98163e-06
ENSSSCG00000012083	RIPK4	0.422191	2.10506	0.856723	0.00201396	0.000125932	0.568518
ENSSSCG00000004253	GOPC	1.80919	0.33241	0.578452	0.00203308	6.37208e-13	0.000665247
ENSSSCG00000022618	CMTM8	1.87408	1.183	2.14012	0.0020431	0.303644	3.2569e-05
ENSSSCG00000035488	WDR44	1.76121	0.23337	0.395874	0.0020506	1.29066e-09	0.0003323
ENSSSCG00000011593	TMCC1	1.57023	1.62331	2.45667	0.00205911	0.000520109	6.15464e-09
ENSSSCG00000006312	GPA33	1.69835	0.930859	1.52508	0.00206418	0.721443	0.00825355
ENSSSCG00000050552		2.02986	0.644618	1.25264	0.00207252	0.0436968	0.424039
ENSSSCG00000011027	KIF5B	1.70326	1.43986	2.36387	0.00207274	0.0124853	5.91182e-08
ENSSSCG00000039890	RASL11A	1.90653	2.5061	4.62024	0.00207274	1.39269e-06	4.53555e-19
ENSSSCG00000004785	SRP14	0.603249	0.63797	0.370193	0.00207355	0.0059715	1.44743e-13
ENSSSCG00000012310	BMP15	2.00279	0.559572	1.07743	0.00208038	0.000134458	0.723591
ENSSSCG00000036326	LATS2	2.04502	0.746868	1.47542	0.0020805	0.154366	0.106331
ENSSSCG00000044261		0.334465	0.801259	0.257153	0.00208077	0.719802	0.000369564
ENSSSCG00000040386	GINS2	0.363215	0.0945897	0.0328378	0.00209058	9.25674e-10	1.44843e-96
ENSSSCG00000011841	SENP5	1.65159	1.57682	2.50605	0.00209915	0.000290484	8.09229e-12
ENSSSCG00000005959	CYRIB	1.63371	0.351204	0.550952	0.00210444	2.59049e-14	0.000186228
ENSSSCG00000015175	VWA5A	0.492427	0.272773	0.128653	0.002112	1.14544e-06	8.08826e-17
ENSSSCG00000008747	NCAPG	1.67534	1.87978	3.02045	0.00212644	5.82726e-07	4.92067e-15
ENSSSCG00000023130	ASCC1	0.579723	0.705359	0.393313	0.00213507	0.102117	3.66539e-08
ENSSSCG00000040854	BOLA3	0.519475	0.0404493	0.0200672	0.00213507	5.07637e-27	7.92672e-44
ENSSSCG00000001990	NOP9	0.335469	0.0146588	0.00472223	0.00213779	4.59269e-12	1.46883e-20
ENSSSCG00000035615	GSTK1	0.416965	0.104772	0.0418017	0.00216892	4.99369e-08	4.36024e-23
ENSSSCG00000003169	PIH1D1	0.424738	0.352336	0.14387	0.00218358	0.0137977	1.37405e-09
ENSSSCG00000004144	HECA	2.22829	0.31017	0.66513	0.00218439	3.24753e-08	0.0699792
ENSSSCG00000027063	DPY19L1	1.75074	0.517564	0.874704	0.00218548	0.000285926	0.560033
ENSSSCG00000004733	PLA2G4D	1.63942	0.350823	0.553358	0.00220512	5.98006e-14	0.000242992
ENSSSCG00000036466	METTL21A	1.56456	1.44255	2.17473	0.00220512	0.00784463	2.38135e-11
ENSSSCG00000012644	TENM1	0.195925	1.33796	0.255408	0.00220873	0.74717	0.0051543
ENSSSCG00000002701	MON1B	1.83911	0.593994	1.05591	0.0022095	0.00113585	0.829961
ENSSSCG00000040202	CRLS1	1.74433	2.19092	3.67666	0.00221426	2.87849e-10	2.99051e-18
ENSSSCG00000020906	GHSR	0.335097	2.26488	0.732948	0.00222986	0.0284006	0.379607
ENSSSCG00000013539	GTF2F1	0.444936	0.0743598	0.0317604	0.00224472	1.78332e-21	7.88923e-40
ENSSSCG00000015988	HNRNPA3	1.6349	0.737596	1.16135	0.00224472	0.0238523	0.376003
ENSSSCG00000009879	TPCN1	0.271921	0.931386	0.244046	0.0022459	0.931553	0.00130937
ENSSSCG00000009528	TPP2	1.53435	0.804293	1.18665	0.00227461	0.110157	0.237938
ENSSSCG00000014198	TSLP	1.64765	1.49811	2.37881	0.00228296	0.00389764	1.64225e-10
ENSSSCG00000023548	GSTCD	1.74278	1.24832	2.09181	0.00228514	0.204361	1.64099e-06
ENSSSCG00000007430	NEURL2	0.256765	0.0692833	0.0171351	0.00230007	0.0133437	1.13944e-06
ENSSSCG00000003984	ZNF134	0.393105	4.35562	1.63505	0.00230099	5.28186e-17	0.0733402
ENSSSCG00000003673	CEP192	1.62985	1.38728	2.17517	0.00233125	0.00554378	1.23103e-08
ENSSSCG00000013066	INCENP	0.379792	0.401907	0.146413	0.00233125	0.0521421	5.17547e-09
ENSSSCG00000014022	HNRNPH1	1.68671	1.7119	2.78245	0.0023503	0.000169388	1.0176e-17
ENSSSCG00000025854	MMGT1	1.71888	1.19761	1.98123	0.00236709	0.324201	1.07218e-05
ENSSSCG00000008633	PDIA6	1.78156	0.793117	1.36262	0.00239106	0.110557	0.0646049
ENSSSCG00000013233	CELF1	2.06157	0.885244	1.75809	0.00239106	0.554898	0.0142091
ENSSSCG00000006899	RPL5	1.5908	1.23705	1.8914	0.00241708	0.108943	6.11074e-07
ENSSSCG00000020898	ELP2	0.529304	0.19801	0.100015	0.00241991	8.50533e-36	1.5092e-39
ENSSSCG00000012104	SHROOM2	2.82863	0.875477	2.38167	0.00247908	0.696842	0.00443207
ENSSSCG00000004630	SCG3	0.607358	1.06957	0.624427	0.00249512	0.738873	0.00470047
ENSSSCG00000015222	PUS3	0.442262	1.06921	0.451679	0.00249512	0.867069	0.00249677
ENSSSCG00000014076	FAM169A	1.60796	1.38518	2.14558	0.002498	0.0100334	4.24542e-10
ENSSSCG00000032146	SMIM13	2.97683	1.02362	2.93478	0.00250285	0.957504	0.000479131
ENSSSCG00000014791	RRM1	1.66859	1.74607	2.80096	0.00250295	0.000219475	2.72381e-13
ENSSSCG00000032931	CDH6	0.510041	0.286236	0.139617	0.00250462	1.09572e-06	4.37238e-20
ENSSSCG00000008136	RANBP2	1.57528	1.64427	2.49689	0.00252764	0.00086634	1.8262e-10
ENSSSCG00000009988	THOC5	0.269568	0.517774	0.132296	0.00252764	0.245402	3.46183e-08
ENSSSCG00000021005	UBQLN1	1.66007	1.44523	2.30731	0.00252764	0.00814683	1.58854e-07
ENSSSCG00000008105	ANAPC1	1.58105	1.3606	2.07389	0.00253117	0.0523299	4.8601e-06
ENSSSCG00000011347	NME6	0.624319	1.09743	0.65877	0.00254609	0.609825	0.00279036
ENSSSCG00000008497	GPATCH11	0.499754	0.572323	0.27363	0.00255333	0.00342605	1.10833e-22
ENSSSCG00000031424	NECAB1	0.50565	1.04659	0.507503	0.00255333	0.871745	0.00171117
ENSSSCG00000015327	CASD1	1.69796	0.246	0.401613	0.00256371	5.91221e-17	3.09865e-07
ENSSSCG00000009383	CCDC70	0.364071	0.976993	0.341327	0.00257532	0.958666	0.00010184
ENSSSCG00000031942	YES1	1.83828	1.74351	3.08216	0.00258147	0.000244044	6.61291e-11
ENSSSCG00000008188	MGAT4A	1.68262	1.36407	2.20944	0.00258512	0.018724	1.10428e-08
ENSSSCG00000039060	RASSF3	1.86728	1.24653	2.2451	0.00258512	0.259909	3.02664e-05
ENSSSCG00000015568	RNF2	1.55881	2.1475	3.21493	0.00261433	1.13508e-12	1.38084e-18
ENSSSCG00000023269	EXOC1	1.52809	1.76291	2.59216	0.00263491	1.51307e-06	4.48573e-14
ENSSSCG00000008467	EML4	1.66744	0.993524	1.59313	0.00263587	0.976116	0.0022442
ENSSSCG00000010926	SYT2	0.26593	0.285166	0.071565	0.00263627	0.0200327	1.63297e-12
ENSSSCG00000027741	LOC100627241	0.558183	0.865467	0.463784	0.00264523	0.403035	1.58477e-06
ENSSSCG00000000697	CHD4	1.82855	1.10107	1.94101	0.00264835	0.567111	0.000205324
ENSSSCG00000006554	C1orf43	0.548453	1.41523	0.747692	0.00267169	0.123581	0.164674
ENSSSCG00000001810	PDE8A	1.66666	1.67188	2.68308	0.00267732	0.000397133	1.62509e-12
ENSSSCG00000032669		1.60553	1.6267	2.50573	0.00268533	2.00431e-05	8.47091e-10
ENSSSCG00000027444	STAU1	1.74406	0.916308	1.53591	0.00274956	0.648183	0.0142907
ENSSSCG00000008195	COX5B	0.421905	0.537669	0.219847	0.00275258	0.142139	2.45996e-06
ENSSSCG00000012934	CCS	0.328431	0.799667	0.25167	0.00276798	0.714999	6.24928e-06
ENSSSCG00000000179	CCDC65	0.451602	0.971644	0.420214	0.00277096	0.955424	0.00298448
ENSSSCG00000036005	CNEP1R1	1.88724	1.93509	3.5069	0.00277096	1.48705e-05	2.71565e-13
ENSSSCG00000036045	H2BC1	0.435512	0.515158	0.215883	0.00278233	0.0816289	1.06081e-07
ENSSSCG00000011317	FYCO1	1.7235	1.22119	2.02604	0.0027966	0.275662	7.54894e-06
ENSSSCG00000000873	ANO4	0.575671	1.0852	0.600148	0.00279668	0.720777	0.00558377
ENSSSCG00000013175	BTBD18	2.10188	0.884025	1.78474	0.00279668	0.670741	0.00937216
ENSSSCG00000008428	MSH2	1.63329	1.4147	2.22197	0.0028229	0.0170874	2.66057e-12
ENSSSCG00000016002	CCDC141	0.456884	1.08337	0.476193	0.0028275	0.803892	0.00128145
ENSSSCG00000000119	EIF3L	0.567332	0.504051	0.274208	0.0028276	3.30409e-05	5.1166e-16
ENSSSCG00000032404	KLHL11	1.72055	1.28012	2.12531	0.00284669	0.129921	1.55654e-05
ENSSSCG00000008048	RNPS1	2.14468	0.846607	1.74735	0.00285893	0.577913	0.00224727
ENSSSCG00000024417	ERC2	0.62184	1.72259	1.02649	0.00287089	0.000171657	0.909379
ENSSSCG00000017332	LOC100524336	0.228966	0.928334	0.204714	0.00288713	0.944806	0.00193912
ENSSSCG00000009652	KCTD9	1.60297	1.33716	2.06238	0.0029044	0.0480643	3.10457e-07
ENSSSCG00000005224	GLIS3	1.67095	1.13795	1.82969	0.00295205	0.588436	0.00266893
ENSSSCG00000014062	SIMC1	1.74708	0.771574	1.29582	0.00295414	0.232818	0.268404
ENSSSCG00000009477	EDNRB	0.474176	0.498075	0.22681	0.00296367	0.0104668	3.03908e-11
ENSSSCG00000001564	SRSF3	1.50579	1.56643	2.27196	0.00296425	0.000332275	1.28347e-12
ENSSSCG00000004936	INTS14	1.5772	1.4482	2.19996	0.00297336	0.00419846	1.20714e-09
ENSSSCG00000036716	RPL37A	0.463698	0.0201898	0.00904256	0.00297336	5.87156e-09	6.29271e-13
ENSSSCG00000004050	WTAP	1.6505	1.17272	1.86807	0.00298424	0.203126	1.98406e-05
ENSSSCG00000004893	VPS4B	1.64275	2.40877	3.81482	0.00299518	1.23209e-11	2.11683e-30
ENSSSCG00000009369	COG6	1.56795	0.418765	0.632329	0.0030065	1.33291e-12	2.83685e-05
ENSSSCG00000010687	INPP5F	1.85607	1.27973	2.28271	0.0030065	0.199296	5.38259e-06
ENSSSCG00000015814	TACC1	1.82974	1.19933	2.11882	0.0030065	0.213403	2.51701e-05
ENSSSCG00000000583	PYROXD1	0.366814	0.484289	0.169578	0.00301568	0.137198	6.41845e-06
ENSSSCG00000001866	RCN2	2.34819	1.16607	2.63008	0.00301568	0.591525	5.3553e-07
ENSSSCG00000002544	PPP1R13B	0.502861	0.477674	0.230129	0.00301691	5.27952e-05	7.46934e-21
ENSSSCG00000008358	ACTR2	2.05192	0.980026	1.94321	0.00302915	0.944806	0.000429959
ENSSSCG00000008349	CNRIP1	2.41733	1.74278	4.07774	0.00304147	0.0240718	1.12256e-08
ENSSSCG00000032574	RTTN	1.64807	1.45629	2.30741	0.00304963	0.00328521	3.23986e-08
ENSSSCG00000048020		0.553351	1.83556	0.976827	0.00304963	0.00204912	0.922872
ENSSSCG00000004057	SYTL3	0.513086	1.19433	0.586628	0.0030816	0.426746	0.00226282
ENSSSCG00000005438	ACTL7B	0.467025	0.0440498	0.0197287	0.0030816	2.77706e-13	2.48736e-25
ENSSSCG00000004435	NT5DC1	0.49286	0.378706	0.178468	0.00308781	0.00260617	9.27677e-10
ENSSSCG00000002383	FOS	0.041663	1.20166	0.0482346	0.00312393	NA	0.00248833
ENSSSCG00000008484	SRSF7	1.56938	1.56461	2.3693	0.00312393	0.00137369	6.37565e-13
ENSSSCG00000005208	RIC1	1.7215	1.57857	2.61955	0.00312922	0.00180309	3.35389e-08
ENSSSCG00000009828	PPP1CC	1.64804	1.86459	2.96232	0.00312922	2.81497e-06	3.80493e-17
ENSSSCG00000026001	DNAJC1	1.62411	1.11556	1.74747	0.00312922	0.615309	0.000373003
ENSSSCG00000000110	PLA2G6	2.45184	1.55952	3.67642	0.00312953	0.0948073	4.11984e-06
ENSSSCG00000030197	CD2AP	1.62919	0.965167	1.51143	0.00317317	0.871689	0.00182971
ENSSSCG00000037420	TMEM170B	1.95082	1.39393	2.61751	0.00318335	0.102652	8.96293e-08
ENSSSCG00000050318	SMIM35	2.73676	1.22346	3.22497	0.00321079	0.558918	1.04643e-06
ENSSSCG00000004196	MED23	1.71388	0.90157	1.48513	0.00322972	0.584541	0.0228362
ENSSSCG00000012283	ZNF81	0.591195	1.39686	0.791511	0.00323084	0.0194924	0.108254
ENSSSCG00000039782	STOML2	1.75293	1.17549	1.98471	0.00323318	0.440777	5.7545e-06
ENSSSCG00000017978	ALOX15B	0.472552	0.983003	0.449031	0.00323354	0.969603	0.000456035
ENSSSCG00000000559	RASSF8	1.73929	1.19082	1.99137	0.00324964	0.360144	4.23772e-06
ENSSSCG00000005426	FSD1L	1.67387	1.76482	2.83833	0.00325691	1.00253e-05	3.85843e-12
ENSSSCG00000007955	CLUAP1	1.97753	2.01969	3.8381	0.00325691	5.23733e-05	4.70418e-14
ENSSSCG00000009185	ADH5	1.85736	2.00166	3.56962	0.00329134	6.86629e-07	1.10086e-14
ENSSSCG00000008831	DCUN1D4	1.6998	1.58648	2.58656	0.00331633	4.33759e-05	1.5273e-09
ENSSSCG00000010493	PDLIM1	3.41831	1.98663	6.52594	0.00331654	0.00331327	1.03181e-08
ENSSSCG00000011551	TADA3	1.9091	1.02111	1.87556	0.00331736	0.943426	6.7105e-05
ENSSSCG00000022417	HNF1B	0.271049	1.61027	0.419585	0.00332718	0.444671	0.0139581
ENSSSCG00000004971	TLE3	0.254332	0.0871142	0.0210536	0.00333605	0.036658	4.47387e-06
ENSSSCG00000044627		1.95532	0.802219	1.51478	0.00333605	0.332051	0.0576511
ENSSSCG00000038410	CPEB2	1.85812	1.29215	2.30478	0.00337516	0.222345	1.73958e-06
ENSSSCG00000012878	IGHMBP2	0.308829	0.278636	0.0834326	0.00338316	0.0769492	3.53381e-06
ENSSSCG00000012174	APOO	0.574705	0.878841	0.483388	0.00341801	0.461255	2.1768e-05
ENSSSCG00000021663	NOL12	0.241083	0.241221	0.0557487	0.00341906	0.142907	9.61824e-06
ENSSSCG00000033368	ATP5MC2	0.500782	0.674316	0.323858	0.00341906	0.194454	3.62417e-06
ENSSSCG00000009553	TUBGCP3	1.93606	0.116002	0.217176	0.00342866	1.1649e-18	1.96083e-07
ENSSSCG00000013592	ELAVL1	1.92416	1.02053	1.88418	0.00342866	0.921403	0.000753871
ENSSSCG00000017264	AMZ2	0.467884	0.319898	0.142689	0.00342866	9.82901e-11	2.11543e-23
ENSSSCG00000040186	C12orf57	0.301586	0.0727079	0.0209031	0.00342866	0.00123262	2.20571e-08
ENSSSCG00000015659	YOD1	1.63168	2.45698	3.85623	0.00344041	1.34864e-11	4.28378e-22
ENSSSCG00000017549	PHB	0.478997	1.65591	0.757546	0.00345474	0.0127384	0.207603
ENSSSCG00000033707		0.25012	0.466201	0.111172	0.00346327	0.366725	2.27944e-05
ENSSSCG00000012379	ARR3	0.488267	0.300542	0.140194	0.003476	9.76808e-05	1.21207e-14
ENSSSCG00000035788	LOC100626048	0.374158	0.945408	0.338553	0.00349526	0.926311	0.000838704
ENSSSCG00000043931		0.270855	0.238348	0.0633851	0.0035161	0.116542	2.56742e-06
ENSSSCG00000020663	KMT2C	1.54438	1.07414	1.59719	0.00352982	0.639198	0.000295261
ENSSSCG00000028892	SH3D21	0.351445	0.244928	0.0829517	0.00353339	4.06949e-05	5.6546e-15
ENSSSCG00000016008	CWC22	1.57081	1.40546	2.1274	0.00354546	0.044349	1.83852e-05
ENSSSCG00000035836	LOC100153094	0.447459	0.360462	0.155266	0.00358057	0.00538034	2.62221e-11
ENSSSCG00000012111	HCCS	2.17857	1.56645	3.27974	0.00359973	0.0162328	5.5059e-09
ENSSSCG00000014406	PRELID2	0.464123	1.00268	0.446559	0.0036036	0.994155	0.000942699
ENSSSCG00000000071	ST13	1.72578	0.83801	1.39057	0.00362205	0.349795	0.0309485
ENSSSCG00000024384	DCAF12	1.99438	0.343317	0.660257	0.00362205	2.02898e-06	0.148099
ENSSSCG00000031235	REN	0.340288	1.08524	0.35292	0.00362205	0.902007	0.00242857
ENSSSCG00000033570	ATP7B	1.59974	0.352624	0.54362	0.00362205	5.8899e-12	0.000914675
ENSSSCG00000027224	PCBP1	2.12221	0.758568	1.5555	0.00363206	0.0765097	0.064495
ENSSSCG00000009944	CORO1C	0.497277	0.684363	0.325741	0.00363457	0.0553329	1.48381e-06
ENSSSCG00000025406	PIK3C2A	1.75969	1.54026	2.60965	0.00363944	0.0161352	2.10098e-10
ENSSSCG00000034545	LOC110259370	0.390616	0.420107	0.156819	0.00367431	0.0101063	1.6446e-09
ENSSSCG00000011604	CHCHD4	0.62562	0.412602	0.248315	0.00369247	5.78421e-10	1.67161e-21
ENSSSCG00000012642	STAG2	1.84718	1.70734	3.02695	0.00369307	0.00432337	6.30262e-10
ENSSSCG00000008035	GFER	0.356374	0.122517	0.0413899	0.0036946	0.0013661	4.32499e-10
ENSSSCG00000009568	ZMYM5	1.51505	0.436965	0.637033	0.0036946	7.0778e-08	0.00841863
ENSSSCG00000033291	PIP4K2B	1.94258	0.0646223	0.120823	0.0036946	1.02353e-42	5.00906e-15
ENSSSCG00000034730	PIAS2	1.57471	1.60807	2.43916	0.00369724	0.0029949	9.29716e-10
ENSSSCG00000037973	KCNAB3	0.305162	0.692555	0.201798	0.00369724	0.606966	9.00769e-05
ENSSSCG00000039425	BPGM	0.541711	0.691189	0.35982	0.00369724	0.0533684	3.56832e-09
ENSSSCG00000040538	WDFY2	0.602822	0.245598	0.142019	0.00369724	1.78188e-34	1.25328e-38
ENSSSCG00000051336		0.395955	0.519398	0.196433	0.00369724	0.209137	1.24945e-05
ENSSSCG00000009146	RPL34	0.324496	0.18109	0.0562058	0.00377907	0.00291669	5.96328e-10
ENSSSCG00000016140	FZD5	1.6673	0.64439	1.03783	0.00377907	0.00683834	0.854722
ENSSSCG00000013863	SMIM7	1.69655	1.83029	2.98568	0.00378203	2.47272e-05	4.10663e-19
ENSSSCG00000037646	DNAJA4	0.428015	0.20714	0.0844353	0.00378203	0.00279866	2.29861e-09
ENSSSCG00000014412	POU4F3	5.75321	1.40197	7.80372	0.0037884	0.418954	3.60594e-05
ENSSSCG00000038304	RBM4B	2.02054	1.34687	2.62105	0.00380882	0.169243	1.8006e-08
ENSSSCG00000036643	RBSN	0.549379	2.2105	1.16228	0.00381338	5.72304e-08	0.448005
ENSSSCG00000025306	PAK3	1.58081	1.81193	2.75845	0.00381895	1.97785e-06	7.119e-15
ENSSSCG00000006732	TRIM45	0.30766	0.268719	0.0806008	0.00385012	0.115598	9.01556e-06
ENSSSCG00000015206	CCDC15	1.52342	1.75192	2.56188	0.00385403	6.21069e-06	4.23765e-11
ENSSSCG00000018049	PRPSAP2	1.69862	0.932905	1.52922	0.00386857	0.766427	0.00904706
ENSSSCG00000001903	EDC3	0.663978	0.513056	0.326776	0.00388123	3.73544e-06	5.66857e-16
ENSSSCG00000000437	ARHGAP9	0.443644	0.16611	0.070885	0.00390848	8.01547e-08	1.48545e-17
ENSSSCG00000042010		1.77386	1.4883	2.54689	0.00391161	0.015025	2.00825e-09
ENSSSCG00000006065	ANKRD46	1.61882	1.16919	1.82128	0.0039241	0.385897	0.000159285
ENSSSCG00000004635	SPPL2A	1.63756	1.72575	2.72332	0.0039256	0.000246169	5.94215e-14
ENSSSCG00000010325	KCNMA1	0.558798	0.81146	0.435245	0.00393241	0.427638	2.65069e-05
ENSSSCG00000013886	B3GNT3	0.391635	0.241378	0.090741	0.00394885	2.67643e-05	3.86226e-16
ENSSSCG00000007713	BUD23	0.591456	0.0421842	0.023948	0.00395522	6.94112e-73	1.84465e-84
ENSSSCG00000002337	ZFYVE1	0.510632	0.312135	0.152834	0.0039802	8.79539e-10	1.28228e-30
ENSSSCG00000013241	NR1H3	0.392935	0.689591	0.259846	0.00398134	0.448528	4.14982e-06
ENSSSCG00000039516	LRRC47	0.332817	0.0845081	0.0268567	0.00398969	8.01375e-09	1.04575e-23
ENSSSCG00000005604	PBX3	2.12915	1.67859	3.44112	0.0040333	0.00977266	3.4037e-08
ENSSSCG00000014321	KLHL3	1.79077	1.21186	2.08693	0.00404413	0.302892	2.30606e-05
ENSSSCG00000008452	LRPPRC	1.61597	1.51812	2.36345	0.00405252	0.0157103	5.38159e-09
ENSSSCG00000044869	LOC102166000	0.520247	0.634425	0.315312	0.00405252	0.250226	0.000213729
ENSSSCG00000040673	TMEM140	0.128492	0.0799461	0.0099356	0.00406122	0.0667855	1.45163e-06
ENSSSCG00000044694		0.611462	1.32361	0.777362	0.00407442	0.0709037	0.103721
ENSSSCG00000015593	NSL1	2.04183	1.52734	2.99564	0.00407685	0.0198362	1.07605e-08
ENSSSCG00000022333	C16orf87	1.73017	0.139154	0.231685	0.00407685	7.13625e-48	3.26755e-20
ENSSSCG00000031426	ZBTB34	2.02068	1.14722	2.2359	0.00407685	0.522003	5.2041e-05
ENSSSCG00000044343	ZNF830	0.214399	0.0752629	0.0153927	0.00407685	3.20238e-16	9.97353e-50
ENSSSCG00000011822	OPA1	1.6027	1.23235	1.8958	0.00408704	0.156017	7.16841e-10
ENSSSCG00000028748	NDC1	1.81148	1.83784	3.19843	0.0040895	1.28738e-05	3.10216e-11
ENSSSCG00000000737	TULP3	0.502798	0.575843	0.276552	0.0041127	0.0470019	1.06921e-09
ENSSSCG00000030155	PHF10	2.16277	1.45589	3.03111	0.00413248	0.120104	4.04302e-06
ENSSSCG00000007485	BCAS1	1.85064	0.204464	0.365844	0.00413248	2.16194e-18	3.47326e-05
ENSSSCG00000015307	CDK14	1.72866	0.401417	0.671127	0.00414887	7.63652e-09	0.0338719
ENSSSCG00000002743	IST1	1.74672	1.07692	1.80644	0.00416807	0.727987	0.000746839
ENSSSCG00000007424	TNNC2	0.356103	0.730424	0.25118	0.00417724	0.484584	2.83679e-05
ENSSSCG00000003461	RSC1A1	1.68725	1.24216	2.01656	0.00419562	0.203897	3.71322e-05
ENSSSCG00000031382	C9orf40	1.66362	1.48233	2.37722	0.00419562	0.0121472	4.06282e-08
ENSSSCG00000032119	CRCP	1.71763	0.550431	0.910222	0.00423856	1.15138e-05	0.610702
ENSSSCG00000007748	PSPH	2.12548	2.13403	4.35204	0.00425524	2.77057e-07	4.4074e-12
ENSSSCG00000033366	PCGF1	1.67123	1.85059	2.98727	0.00426946	6.72464e-05	1.44141e-20
ENSSSCG00000006900	DIPK1A	1.62392	2.68107	4.17817	0.00427002	3.07752e-17	9.40679e-22
ENSSSCG00000025272	HEMK1	0.380008	0.0940121	0.0344967	0.00430927	0.000289245	1.39447e-09
ENSSSCG00000008144	NCK2	1.92867	0.285899	0.531146	0.00432194	1.02076e-19	0.00145597
ENSSSCG00000007850	ANKS4B	0.599781	0.954048	0.547498	0.00433585	0.798845	3.23956e-05
ENSSSCG00000035909	ERICH2	0.560406	0.081223	0.0434195	0.00433829	2.95232e-46	1.46208e-102
ENSSSCG00000011783	EIF2B5	0.328422	0.642842	0.203619	0.0043437	0.490417	6.01118e-05
ENSSSCG00000011112	CDC123	1.95013	1.42321	2.66809	0.00435924	0.0806778	4.63713e-12
ENSSSCG00000003922	UROD	0.475538	0.123514	0.0562392	0.00435975	5.09012e-10	3.72977e-23
ENSSSCG00000002330	PCNX1	1.56356	1.03468	1.55664	0.00436824	0.864532	0.00287628
ENSSSCG00000003455	FHAD1	0.501285	0.426707	0.206084	0.00441339	0.00624351	7.01797e-09
ENSSSCG00000024648	PRPF4	0.429553	0.132997	0.0545043	0.00441339	1.09656e-22	8.62664e-40
ENSSSCG00000005343	RNF38	1.77459	1.92008	3.27977	0.00441718	4.66661e-06	2.02133e-13
ENSSSCG00000009338	FRY	0.522217	1.66781	0.834041	0.00442395	0.000144164	0.460554
ENSSSCG00000032467	RAB5C	0.312227	0.244283	0.0728901	0.00443467	0.0368435	8.32131e-08
ENSSSCG00000032060	CMC2	0.281795	0.261275	0.0705675	0.00444852	0.117037	8.73373e-06
ENSSSCG00000005982	NTAQ1	1.5243	0.102411	0.150208	0.00445756	3.16844e-81	2.64069e-49
ENSSSCG00000013065	ASRGL1	0.446702	0.433051	0.185091	0.00446367	0.0197699	1.45839e-09
ENSSSCG00000032288	SLC20A1	0.596976	1.09101	0.625751	0.00449384	0.586654	0.00308699
ENSSSCG00000008849		0.524972	1.81164	0.914998	0.00450827	0.0189555	0.776956
ENSSSCG00000030502	CEP170	1.67747	1.31502	2.12029	0.00452639	0.0850002	1.81858e-06
ENSSSCG00000006520	SCAMP3	0.513044	1.4701	0.721951	0.00456662	0.118286	0.138653
ENSSSCG00000008169	TBC1D8	0.566116	0.813528	0.441603	0.00463221	0.422787	1.70952e-05
ENSSSCG00000011552	ARPC4	0.502236	0.282647	0.136106	0.00465336	1.31397e-05	2.06927e-18
ENSSSCG00000006069	RGS22	1.61663	0.924539	1.43798	0.00474637	0.664979	0.0121807
ENSSSCG00000028310	DR1	1.78187	1.51902	2.60381	0.00478596	0.00369764	5.23213e-09
ENSSSCG00000006021	KCNV1	0.461287	0.331945	0.148033	0.00482774	0.0042578	5.20224e-10
ENSSSCG00000002397	POMT2	2.59813	0.75791	1.88984	0.00483919	0.300505	0.0232634
ENSSSCG00000008359	RAB1A	1.5895	0.9518	1.45268	0.00483919	0.763263	0.0116354
ENSSSCG00000013573	TRAPPC5	0.462267	0.0434742	0.0193937	0.00483919	1.43866e-05	1.94877e-09
ENSSSCG00000032372	ZFP90	0.592768	1.56235	0.888345	0.00483919	0.0126321	0.533519
ENSSSCG00000017067	CNOT8	0.550046	1.88803	0.99859	0.00485346	0.000503746	0.995688
ENSSSCG00000025791	MON1A	0.482829	0.0725669	0.0337798	0.00485346	2.43483e-07	2.74024e-13
ENSSSCG00000013176	TMX2	0.524184	2.76269	1.38334	0.0048825	1.31053e-14	0.128684
ENSSSCG00000015115	CBL	2.92351	0.70416	1.98366	0.00490201	0.345217	0.0810054
ENSSSCG00000038990	PTPRT	0.510247	1.03208	0.505081	0.00492536	0.902066	0.000110279
ENSSSCG00000005777	TXNL4A	0.425633	0.254105	0.104299	0.00494881	0.0021468	1.22106e-09
ENSSSCG00000013755	YJU2B	0.509523	0.720495	0.351967	0.00496554	0.345249	5.12102e-05
ENSSSCG00000040775		0.408554	0.534721	0.211124	0.00497031	0.165341	3.19768e-06
ENSSSCG00000017998	GLP2R	0.537606	0.417646	0.21611	0.00497337	0.000833905	7.98069e-11
ENSSSCG00000012046	SMIM11A	1.86131	1.26408	2.27476	0.00497363	0.231322	1.09922e-09
ENSSSCG00000037292	PLA2G4E	0.587936	0.825273	0.465227	0.00497884	0.264819	1.83117e-06
ENSSSCG00000006084	MTDH	1.93225	1.38061	2.57773	0.00502258	0.0182859	4.40391e-06
ENSSSCG00000040265	UBFD1	1.81032	0.952301	1.65928	0.00505033	0.853867	0.000757246
ENSSSCG00000015677	LYPD6B	0.467706	0.532293	0.238547	0.00505939	0.0275616	1.68474e-08
ENSSSCG00000002355	ENTPD5	1.59377	1.36486	2.09259	0.00507408	0.0260942	9.8196e-08
ENSSSCG00000026092	SREBF2	2.34224	0.682857	1.541	0.00507408	0.308495	0.277358
ENSSSCG00000027121	ODC1	2.0915	0.589758	1.19107	0.00507408	0.000467657	0.516757
ENSSSCG00000020799	CPSF3	0.598479	0.891048	0.511097	0.00509794	0.569039	4.84542e-07
ENSSSCG00000030044	TMEM184C	1.77174	1.78856	3.05292	0.00510019	0.000265341	1.75458e-13
ENSSSCG00000046000		2.50601	0.89231	2.14913	0.00510019	0.736241	0.00935045
ENSSSCG00000025855	RNMT	0.574491	1.65254	0.912498	0.00512351	0.0111309	0.651313
ENSSSCG00000014071	BTF3	1.5742	1.74591	2.64033	0.00512768	2.67036e-07	3.61118e-12
ENSSSCG00000024864	ATXN10	0.459646	0.604643	0.26475	0.00521619	0.0894323	5.82568e-12
ENSSSCG00000015343	MIOS	0.622893	0.874777	0.521197	0.00521844	0.482028	5.27254e-05
ENSSSCG00000007311		1.55874	2.27795	3.40817	0.005255	7.54298e-15	7.3575e-18
ENSSSCG00000023312	PIN4	0.586107	0.0813633	0.0459291	0.00528162	3.02289e-23	3.48606e-32
ENSSSCG00000003780	CRYZ	1.66968	2.04137	3.27753	0.00529043	3.30138e-08	3.5624e-16
ENSSSCG00000003779	TYW3	1.62772	0.949148	1.48817	0.00532226	0.785441	0.0156573
ENSSSCG00000026472	RPL7L1	0.508426	0.0497528	0.0240539	0.00532226	6.71813e-54	3.09715e-93
ENSSSCG00000039719	ZDHHC4	0.443858	1.50164	0.64377	0.00532226	0.275917	0.130363
ENSSSCG00000034853		24.0044	0.223671	5.12275	0.00532641	0.0779842	0.286555
ENSSSCG00000005782	TM2D3	0.589136	0.140612	0.0796023	0.00533248	8.60602e-31	2.43636e-46
ENSSSCG00000017877	ANKFY1	1.82475	1.18661	2.07939	0.00536193	0.349121	0.000144516
ENSSSCG00000004919	NEDD4L	1.52083	1.45994	2.13658	0.00537692	0.0192788	4.27631e-06
ENSSSCG00000028297	APH1A	1.97344	1.44589	2.75833	0.00537699	0.105106	3.7029e-08
ENSSSCG00000008305	SMYD5	0.463551	0.125309	0.0555024	0.00539558	1.06847e-10	3.01395e-31
ENSSSCG00000011579	PPARG	1.7859	0.0428539	0.0735245	0.00539927	5.84668e-121	5.68586e-42
ENSSSCG00000013508	SH3GL1	2.07622	0.374325	0.751364	0.00540347	3.43506e-06	0.385809
ENSSSCG00000024168	AIMP1	0.581315	0.303529	0.168935	0.00540347	1.65377e-14	1.206e-41
ENSSSCG00000028504	RFC2	0.535714	0.271256	0.138973	0.00540347	2.08797e-15	1.27502e-44
ENSSSCG00000038581	RBIS	0.461387	0.0488776	0.0217508	0.00540537	2.01398e-31	7.08018e-47
ENSSSCG00000029094	PIK3R4	1.54799	0.418504	0.624414	0.00541734	3.88715e-09	0.00380529
ENSSSCG00000008944	NPFFR2	0.502993	0.259541	0.124943	0.00542106	1.60631e-17	4.75427e-19
ENSSSCG00000005269	TRPM6	1.63359	1.61399	2.53729	0.00542993	0.0002207	1.80096e-11
ENSSSCG00000007313	CNBD2	0.504342	0.887266	0.432353	0.00543008	0.74717	0.000378157
ENSSSCG00000022866	NXF1	0.347424	0.0932179	0.0310414	0.00543008	7.32954e-06	7.66476e-13
ENSSSCG00000007142	PANK2	0.454077	0.452684	0.197425	0.00543814	0.00460359	1.28938e-10
ENSSSCG00000010621	ADD3	1.60708	1.53015	2.36715	0.00543814	0.00114508	1.9387e-09
ENSSSCG00000029774	RNF7	1.58397	2.10791	3.2208	0.00546927	1.76312e-08	9.22855e-22
ENSSSCG00000038777	C7orf50	0.1751	0.184711	0.0310026	0.00546927	0.290746	8.9094e-05
ENSSSCG00000010251	SUPV3L1	1.79464	1.80283	3.10894	0.00550532	2.39347e-05	4.44828e-12
ENSSSCG00000018082	MT-CO3	2.15538	1.50912	3.13635	0.00552446	0.0292532	1.0807e-08
ENSSSCG00000000767	ATP6V1E1	0.589145	0.0329148	0.0185637	0.00552811	3.96373e-87	5.30287e-79
ENSSSCG00000037468	GNE	1.8049	1.13721	1.98208	0.00552811	0.563666	3.10958e-05
ENSSSCG00000013661	EIF3G	0.487786	0.261508	0.122569	0.00553193	8.16829e-05	8.33303e-15
ENSSSCG00000006060	GRHL2	0.483148	1.05273	0.487049	0.00555642	0.863459	0.000213184
ENSSSCG00000009766	ATP6V0A2	1.57015	0.859531	1.29774	0.00555642	0.357575	0.0728248
ENSSSCG00000021343	ZEB2	11.3081	0.0969831	1.04338	0.00555642	0.00554879	NA
ENSSSCG00000009019	RPS3A	1.84457	1.28351	2.26946	0.00556323	0.200633	1.13546e-08
ENSSSCG00000028996	ALDH1A1	0.391915	2.00701	0.758844	0.00556323	0.123992	0.505127
ENSSSCG00000016248	AGFG1	1.78603	0.273075	0.46813	0.00557055	1.15786e-15	1.22847e-05
ENSSSCG00000016475		0.47463	0.328792	0.148744	0.00557055	0.00179193	8.71743e-12
ENSSSCG00000014881	CLNS1A	1.55103	1.074	1.60861	0.00559445	0.704674	7.49929e-05
ENSSSCG00000032125		0.211502	0.112652	0.0229312	0.00562744	0.0766805	2.2805e-05
ENSSSCG00000004330	GJA10	0.478876	1.00283	0.461962	0.0056392	0.994545	0.00320167
ENSSSCG00000017033	SLU7	1.51644	1.85907	2.70836	0.0056392	6.80368e-07	2.59166e-14
ENSSSCG00000014371	NDUFA2	0.396007	0.0655396	0.0247338	0.00564026	1.79595e-08	1.90905e-20
ENSSSCG00000015933	FASTKD1	1.66958	1.37368	2.20393	0.00564789	0.0491541	2.19535e-09
ENSSSCG00000037120	TK1	0.378413	0.0475235	0.0170617	0.00566099	8.13312e-06	9.04407e-13
ENSSSCG00000013119	STX3	1.85615	2.24891	4.02315	0.00568148	1.09137e-06	4.08348e-13
ENSSSCG00000026018	MFSD1	2.19711	1.98972	4.19722	0.00570762	0.000594386	1.26731e-11
ENSSSCG00000029967	PEX1	1.54849	1.90959	2.84192	0.00572266	1.23815e-06	2.72353e-15
ENSSSCG00000049621		0.371515	0.865282	0.310746	0.00572266	0.803126	0.00101855
ENSSSCG00000024780	ZFAND1	1.70861	1.65395	2.72637	0.00572717	0.00139401	1.91492e-15
ENSSSCG00000040184	LMO7	1.5315	1.10064	1.6203	0.00572717	0.576984	0.00020935
ENSSSCG00000024377	RPS6KA5	1.66909	1.62991	2.62696	0.00575836	0.00294072	2.59635e-10
ENSSSCG00000034120	CDKN2B	0.567023	0.311025	0.168836	0.00575836	8.57348e-22	5.14205e-21
ENSSSCG00000013335	LGR4	1.72155	1.76349	2.92622	0.0057616	1.46162e-05	2.21845e-10
ENSSSCG00000011855	IQCG	0.630304	1.02764	0.619583	0.00581489	0.910595	0.00261402
ENSSSCG00000049079	CCDC179	1.96515	2.75887	5.24239	0.00581489	6.03035e-08	2.10199e-23
ENSSSCG00000016943	ADAMTS6	0.612591	0.617789	0.363757	0.00581898	0.019907	1.68474e-08
ENSSSCG00000028585	CBLL1	1.57735	0.847997	1.28557	0.00581956	0.315863	0.047932
ENSSSCG00000037767	TSFM	1.6463	0.609862	0.967365	0.00583371	0.00965582	0.901133
ENSSSCG00000027147	CENPH	1.91003	0.923574	1.6967	0.00583585	0.710336	0.00437136
ENSSSCG00000015612	IRF6	0.520341	0.407259	0.203042	0.00584191	0.000808166	4.99089e-13
ENSSSCG00000033653	U2AF1	1.72414	0.626024	1.0406	0.00584191	0.00103244	0.871765
ENSSSCG00000020987	WDR31	2.66528	1.20498	3.09991	0.0058617	0.577882	0.000536182
ENSSSCG00000000770	MICAL3	1.9634	0.185891	0.353442	0.00586247	3.69843e-29	1.38408e-06
ENSSSCG00000045591		0.522927	0.934122	0.468245	0.00586537	0.824197	0.000999245
ENSSSCG00000016432	PRKAG2	0.610569	1.21238	0.70962	0.00587054	0.27095	0.0157218
ENSSSCG00000013308	FBXO3	0.537646	0.28781	0.148961	0.00590435	8.32741e-07	1.99103e-15
ENSSSCG00000000332	LOC110255239	0.249923	2.3631	0.566606	0.00590953	0.183286	0.160572
ENSSSCG00000023140	EIF2B4	0.468489	0.369529	0.167122	0.00590953	0.00278378	5.40703e-09
ENSSSCG00000004886	CDH7	1.59773	1.09402	1.68448	0.00593544	0.595405	0.000178507
ENSSSCG00000017207	NUP85	2.73088	0.754575	1.9759	0.00596828	0.550092	0.00781495
ENSSSCG00000032083	MRPL37	0.43152	0.0596504	0.0245508	0.00596828	6.2358e-38	4.37745e-63
ENSSSCG00000050302		0.314606	0.0769488	0.0228272	0.00599292	0.013751	2.96358e-06
ENSSSCG00000015065	BUD13	1.79054	1.50182	2.58609	0.0060116	0.00305968	1.48562e-08
ENSSSCG00000038914	SEC61B	1.84952	1.85058	3.31683	0.00604988	0.000900114	9.58399e-14
ENSSSCG00000003732	MEP1B	0.421275	0.700053	0.281281	0.0060729	0.0301487	2.84127e-06
ENSSSCG00000026686	PDZD9	0.31734	0.605944	0.184951	0.00607833	0.5292	0.000884424
ENSSSCG00000017726	SPACA3	0.226432	0.412752	0.0890856	0.00609016	0.403801	0.000186593
ENSSSCG00000001493	PRIM2	0.446996	1.04481	0.445536	0.00609177	0.835922	0.00115499
ENSSSCG00000009748	RIMBP2	1.81975	0.867077	1.51886	0.00609177	0.40841	0.0201862
ENSSSCG00000015056	REXO2	1.61563	1.41742	2.20509	0.00609177	0.005108	1.72409e-08
ENSSSCG00000014988	MMP13	1.78965	0.548138	0.945072	0.00609848	0.00112486	0.828614
ENSSSCG00000050675		0.357106	0.844773	0.292188	0.00613293	0.81253	0.00186594
ENSSSCG00000028054	ZNF526	0.258958	0.246006	0.0607995	0.00617266	0.135563	4.4141e-05
ENSSSCG00000010211	CCDC6	1.80447	1.43389	2.4927	0.00618245	0.0152133	8.27916e-08
ENSSSCG00000041170		0.486519	1.40463	0.658414	0.00618434	0.275986	0.108172
ENSSSCG00000022725	FLOT1	0.523943	0.462498	0.232457	0.00620204	0.000628875	1.04306e-15
ENSSSCG00000012182	PCYT1B	0.439791	2.08525	0.877771	0.00621405	0.00934735	0.653308
ENSSSCG00000023565	IKZF5	1.76274	1.466	2.48396	0.00623841	0.0368095	5.9207e-07
ENSSSCG00000039010	WNT7A	0.495579	0.0495291	0.0236651	0.0062637	2.49132e-14	8.53379e-30
ENSSSCG00000028033	SECISBP2	1.70243	2.03418	3.33218	0.00628362	2.90609e-06	1.71028e-13
ENSSSCG00000004148	CCDC28A	1.60607	1.63382	2.52745	0.00632207	0.000599818	3.42781e-10
ENSSSCG00000012117	PRPS2	1.65326	1.46383	2.32365	0.00632461	0.00312881	8.52996e-09
ENSSSCG00000009898	GCN1	2.02643	0.716312	1.39937	0.00633484	0.0867193	0.20659
ENSSSCG00000050347		0.22685	0.0735732	0.0160589	0.00633484	0.0482234	1.84143e-06
ENSSSCG00000009851	PEBP1	1.68981	0.0600801	0.0981288	0.00634604	2.52765e-45	1.87752e-29
ENSSSCG00000045702		0.454724	0.185576	0.0813248	0.00634885	0.000614042	6.70674e-10
ENSSSCG00000012816	MTCP1	0.593717	0.911487	0.521983	0.00636386	0.734771	0.000412405
ENSSSCG00000033912	ATG12	2.07477	2.50767	4.98945	0.00646356	2.55091e-08	2.9314e-15
ENSSSCG00000009236	HELQ	1.51665	2.08446	3.0341	0.00646721	4.94483e-08	1.09933e-15
ENSSSCG00000038465	VAPA	1.73537	1.01895	1.7099	0.00648425	0.929643	0.00339465
ENSSSCG00000007317	DLGAP4	0.57945	0.432314	0.240138	0.00648439	1.24305e-06	2.4453e-26
ENSSSCG00000017346	EFTUD2	0.483073	0.604889	0.279535	0.00652911	0.0521539	5.0095e-12
ENSSSCG00000017952	SAT2	0.270972	0.349036	0.0912589	0.00655746	0.224407	5.54836e-05
ENSSSCG00000036796	VWA7	1.73826	0.564703	0.94532	0.00655746	0.000709935	0.833341
ENSSSCG00000016590	SND1	0.57296	0.96885	0.530964	0.00656368	0.90005	8.42967e-06
ENSSSCG00000010617	SORCS3	0.627777	0.828095	0.499614	0.00656899	0.289252	6.34617e-06
ENSSSCG00000038543	CENPA	1.75814	1.71655	2.91713	0.00657498	0.00144327	3.09557e-08
ENSSSCG00000008980	SCARB2	1.74483	1.88361	3.17055	0.00666014	4.90393e-05	7.21207e-14
ENSSSCG00000025416	CAMKV	0.261389	0.308241	0.0768046	0.0066846	0.173953	1.92709e-05
ENSSSCG00000036926	MVB12B	0.588867	0.542307	0.306423	0.00674625	0.00110835	1.09272e-10
ENSSSCG00000009137	GAR1	1.83637	0.785041	1.38888	0.00674837	0.266558	0.0761268
ENSSSCG00000003775	MSH4	1.6329	0.796053	1.24683	0.00677657	0.199784	0.248343
ENSSSCG00000032469	SENP3	0.297056	0.592888	0.171374	0.00680128	0.505137	0.0005259
ENSSSCG00000027169	ENOSF1	1.52628	1.55804	2.28837	0.00683166	0.000603129	6.05132e-10
ENSSSCG00000017932	ASGR2	0.36335	0.296471	0.103445	0.00683316	0.0594749	2.60384e-07
ENSSSCG00000029413	DNMT3A	1.8934	0.779908	1.42504	0.00683743	0.136946	0.130521
ENSSSCG00000040845	AGPAT2	0.42764	0.100712	0.0412527	0.00683863	7.97591e-06	2.01642e-14
ENSSSCG00000000278	ATF7	1.56486	1.34562	2.02564	0.00685168	0.0531822	2.64003e-05
ENSSSCG00000032840	LOC110260676	0.193523	0.501701	0.0913395	0.00685168	0.606372	0.00067087
ENSSSCG00000012156	CDKL5	1.5172	2.18793	3.18748	0.00685785	6.39094e-12	1.25443e-20
ENSSSCG00000016975	PTCD2	0.447568	0.30629	0.130572	0.00685785	0.000561207	9.31428e-11
ENSSSCG00000000223	BIN2	2.5896	1.56111	3.90068	0.00686066	0.13029	8.45661e-07
ENSSSCG00000006737	IGSF3	0.536727	1.02955	0.531915	0.00688225	0.929076	0.00144913
ENSSSCG00000014828	RAB6A	1.74077	0.633277	1.05728	0.00692871	0.000848385	0.826907
ENSSSCG00000000522	NAP1L1	1.5553	1.01447	1.51834	0.00693288	0.945398	0.00201166
ENSSSCG00000021959	SYCN	0.537632	0.123204	0.0633015	0.00700105	7.18508e-09	4.38754e-19
ENSSSCG00000034709	EIF5	1.52831	1.36938	2.01163	0.00701152	0.0104574	2.04708e-08
ENSSSCG00000008196	FAM178B	0.171709	1.15169	0.182683	0.00702115	0.930818	0.0146527
ENSSSCG00000013582	XAB2	0.266769	0.177984	0.0459369	0.00702115	0.0122611	3.6541e-07
ENSSSCG00000031730	PSMG2	0.519801	0.0895338	0.0444982	0.00706392	3.45098e-15	5.20367e-30
ENSSSCG00000028004	RIN2	0.476004	0.615189	0.27998	0.00706764	0.0594749	6.40955e-11
ENSSSCG00000023903	ATP5ME	0.411591	0.37745	0.149508	0.00709616	0.000146063	2.09267e-13
ENSSSCG00000031855	LOC110258135	2.16373	1.14258	2.37731	0.00709616	0.629128	0.000783994
ENSSSCG00000011906	IGSF11	1.82497	0.892227	1.57056	0.00710771	0.674843	0.0544116
ENSSSCG00000000359	BLOC1S1	0.433108	0.431395	0.179939	0.00712523	0.0581209	6.86665e-08
ENSSSCG00000011825	ATP13A3	1.79998	2.00815	3.47992	0.00714299	2.06187e-06	1.06216e-12
ENSSSCG00000030373	METTL9	1.88816	1.9404	3.52981	0.00714354	0.000194853	1.30646e-13
ENSSSCG00000003806	LEPROT	1.79332	2.09986	3.62436	0.0071451	3.02898e-05	8.48139e-13
ENSSSCG00000045726	PXMP2	0.423501	0.386539	0.1568	0.00717646	0.0198815	8.64228e-09
ENSSSCG00000033766	ETFBKMT	0.299968	0.405485	0.116553	0.00718254	0.264757	8.4354e-05
ENSSSCG00000035341	C6orf89	1.63744	1.10147	1.74315	0.00720276	0.643332	0.00170584
ENSSSCG00000036755	TENT5B	2.99835	1.08367	3.10553	0.00723296	0.879992	0.00696979
ENSSSCG00000013004	TM7SF2	0.242195	0.0631214	0.0148329	0.00723636	0.0217777	1.63635e-06
ENSSSCG00000008353	DNAAF10	1.86712	1.78916	3.2296	0.00724131	0.00401426	1.16218e-14
ENSSSCG00000004422	CCN6	0.247575	1.1833	0.283195	0.00728096	0.860535	0.00955253
ENSSSCG00000022343	ENO1	0.444825	0.31583	0.135044	0.0073451	0.000359874	5.9327e-17
ENSSSCG00000046648		0.317312	1.94412	0.592875	0.00734778	0.186954	0.151225
ENSSSCG00000035078	CD40	0.579655	0.708382	0.393924	0.00735707	0.0925124	9.64812e-09
ENSSSCG00000008004	ANTKMT	0.277342	0.0465561	0.0123198	0.00741047	0.00344565	9.31673e-08
ENSSSCG00000025440	ELOA	1.6853	0.102309	0.166399	0.00744989	1.50071e-45	5.86995e-21
ENSSSCG00000045979		0.0896893	1.50037	0.135139	0.00750288	NA	0.0129808
ENSSSCG00000037029	CSRNP2	0.338672	0.15967	0.0522941	0.00751706	0.000709875	1.64129e-09
ENSSSCG00000013523	SAFB2	1.85444	1.25163	2.23149	0.00752615	0.340358	7.36292e-05
ENSSSCG00000016842	NIPBL	1.85071	1.26974	2.26266	0.00757282	0.222435	1.63801e-06
ENSSSCG00000010495	ALDH18A1	1.60528	1.5751	2.43833	0.00757436	0.000265331	4.07497e-09
ENSSSCG00000035527		0.390929	0.382411	0.143114	0.00763718	0.047195	1.58162e-08
ENSSSCG00000000146	MYH11	0.587256	0.833368	0.471142	0.00769227	0.481268	0.000250389
ENSSSCG00000006816	AHCYL1	0.215982	0.297291	0.062466	0.00771539	0.318963	0.000369186
ENSSSCG00000014578	DENND5A	1.87192	0.521766	0.938307	0.00773669	0.000276417	0.811925
ENSSSCG00000014967	FAM76B	1.69206	2.47485	4.02932	0.00773669	3.43614e-10	5.10169e-22
ENSSSCG00000021988	TUSC3	1.70384	1.07466	1.75526	0.00774136	0.708508	0.000812437
ENSSSCG00000008498	HEATR5B	1.63154	1.31288	2.06123	0.0077965	0.126098	1.25138e-05
ENSSSCG00000012874	LTO1	0.439334	0.461491	0.194646	0.00780153	0.0486143	1.49177e-07
ENSSSCG00000015353	SCIN	1.50544	1.479	2.1426	0.00782131	0.00784708	5.38076e-08
ENSSSCG00000022968	ARFGEF3	0.611174	1.38906	0.817433	0.00783671	0.0950966	0.280859
ENSSSCG00000045581		0.165223	1.985	0.312911	0.00783671	0.520372	0.0323534
ENSSSCG00000027007	CEP76	1.90563	1.45493	2.67219	0.007852	0.0587743	3.10102e-06
ENSSSCG00000003240	LOC110255260	0.519227	0.785339	0.391409	0.00786283	0.513848	0.000620509
ENSSSCG00000010122	CDC45	1.75669	1.22298	2.07441	0.00799769	0.395198	4.78774e-06
ENSSSCG00000013513	PLIN5	0.489014	0.502647	0.236527	0.00799769	0.100193	4.00994e-06
ENSSSCG00000000059	XRCC6	0.577731	1.5517	0.861842	0.0080075	0.0345682	0.467469
ENSSSCG00000003707	NPC1	0.520456	0.530702	0.264422	0.00802755	0.000312324	1.0116e-09
ENSSSCG00000000161	PWP1	0.639229	1.64368	1.00934	0.00804955	0.000362928	0.962348
ENSSSCG00000024983	RSL24D1	0.543055	0.791962	0.411279	0.0080764	0.433964	1.15015e-05
ENSSSCG00000031452	C14orf93	0.260629	0.371287	0.093568	0.0080764	0.323816	0.000186308
ENSSSCG00000029593	FOXN2	1.61446	1.72857	2.68394	0.00813991	0.000125932	2.1286e-12
ENSSSCG00000024513	KLHL18	1.92877	0.397941	0.738848	0.00814002	1.60327e-07	0.189744
ENSSSCG00000010107	MED15	2.32596	0.476843	1.07349	0.00814698	5.53117e-05	0.85492
ENSSSCG00000005086	SIX6	0.205471	0.612804	0.119855	0.00824317	0.69985	0.00133662
ENSSSCG00000002895	KMT2B	1.73468	1.34385	2.25265	0.00828503	0.215237	0.00066588
ENSSSCG00000007763	BCKDK	1.86677	1.71017	3.0755	0.00828503	0.031755	5.25901e-07
ENSSSCG00000022687	NAA40	2.26567	0.631739	1.37527	0.00828503	0.0365756	0.244922
ENSSSCG00000023495	PITHD1	1.68114	1.58754	2.56119	0.00828503	0.00432483	4.43643e-10
ENSSSCG00000035747	YIPF4	1.84178	0.569257	1.00874	0.00829155	0.00128103	0.974153
ENSSSCG00000022705	SALL2	2.24951	0.768821	1.66806	0.00829618	0.155836	0.0484208
ENSSSCG00000021255	ADA	0.456464	0.101473	0.0442075	0.0082985	2.86994e-18	2.18192e-72
ENSSSCG00000013243	DDB2	0.515297	0.957257	0.471941	0.00830387	0.923131	0.00555721
ENSSSCG00000039712	LOC100739557	0.0455123	0.426201	0.0193466	0.00833724	NA	0.000226724
ENSSSCG00000011297	ABHD5	0.4714	2.80471	1.26878	0.00834022	2.37096e-05	0.337436
ENSSSCG00000017883	GGT6	0.405183	0.182875	0.0711152	0.00836459	1.23943e-09	4.47757e-31
ENSSSCG00000013336	CCDC34	1.65941	1.27661	2.04593	0.00837645	0.107484	1.36116e-05
ENSSSCG00000037077	SHMT2	1.87702	1.12867	2.04994	0.00837855	0.538558	0.000310843
ENSSSCG00000012621	UBE2A	1.79826	0.160018	0.276154	0.00838276	1.10497e-34	3.18574e-11
ENSSSCG00000023680	MEPCE	0.514348	0.238347	0.117514	0.00839509	3.20687e-12	7.40546e-29
ENSSSCG00000020915	P4HA2	0.393285	0.381571	0.144637	0.00842548	0.00514865	3.60885e-08
ENSSSCG00000033106	GTF2A1L	0.64667	1.25585	0.777167	0.00842548	0.0983535	0.06508
ENSSSCG00000008943	SLC4A4	1.54311	2.01734	3.00007	0.00844307	2.84352e-07	1.38084e-18
ENSSSCG00000009839	CIT	0.591695	0.868159	0.490457	0.00845369	0.415621	3.32663e-05
ENSSSCG00000016934	ERCC8	0.182749	2.39694	0.423079	0.00845369	0.316152	0.11612
ENSSSCG00000026849	CCNO	0.549622	0.997398	0.525207	0.00848372	0.995768	0.0251931
ENSSSCG00000034386	ATP2A2	1.58593	1.41859	2.16866	0.00854578	0.0231736	5.42942e-06
ENSSSCG00000006902	GFI1	2.08518	2.26015	4.55009	0.00856458	0.000359908	2.34441e-16
ENSSSCG00000005996	MRPL13	0.611897	0.281404	0.16514	0.00857782	3.18844e-20	4.57922e-34
ENSSSCG00000005027	FRMD6	1.57493	0.409652	0.622185	0.00858383	8.08199e-09	0.00177325
ENSSSCG00000005471	SNX30	0.419773	0.148155	0.0598124	0.00860281	2.13647e-10	1.4361e-18
ENSSSCG00000011791	MAP3K13	1.79273	1.21375	2.10043	0.00866246	0.192277	3.34788e-05
ENSSSCG00000015083	FXYD6	0.423194	0.163266	0.0657989	0.00866246	1.36765e-14	5.40943e-41
ENSSSCG00000016816	ADAMTS12	0.601595	0.414205	0.238219	0.00866246	4.15178e-07	4.88511e-19
ENSSSCG00000031738		0.547827	1.33011	0.702253	0.00866246	0.309588	0.119956
ENSSSCG00000000920	POC1B	1.83963	1.44522	2.5671	0.00866563	0.125539	1.72623e-05
ENSSSCG00000009704	HMGB2	1.8166	1.24289	2.17409	0.00866563	0.2658	3.84385e-06
ENSSSCG00000030603	TATDN1	0.502217	0.901691	0.436942	0.00866563	0.794462	0.000271076
ENSSSCG00000002724	PDPR	1.66086	1.20095	1.92877	0.00866847	0.385273	0.000305392
ENSSSCG00000000798	TWF1	1.60157	1.93472	2.97432	0.00868801	2.59338e-06	9.16798e-17
ENSSSCG00000004004	ZNF584	0.517558	1.24581	0.618156	0.00869835	0.439845	0.00999055
ENSSSCG00000033926	NUDT1	0.289169	0.0846979	0.0234522	0.00873588	0.00547259	4.43938e-08
ENSSSCG00000008388	REL	1.71182	0.395844	0.652087	0.00876391	2.46023e-07	0.0209848
ENSSSCG00000032728	EFNB1	0.344729	0.265939	0.0882345	0.00877135	0.00376769	1.87117e-09
ENSSSCG00000003743	GALNT1	1.94506	1.05202	1.97396	0.00879524	0.852265	0.00256167
ENSSSCG00000016376	PPP1R7	0.632495	0.736684	0.447547	0.0088035	0.0964451	2.55217e-06
ENSSSCG00000013729	GCDH	0.470267	0.333369	0.151215	0.0088666	0.00107053	4.76425e-14
ENSSSCG00000016233	SERPINE2	1.64796	0.27761	0.441984	0.00889162	6.73402e-11	0.000240235
ENSSSCG00000009040	SMAD1	1.6717	2.819	4.54419	0.00890709	5.71113e-12	9.96572e-22
ENSSSCG00000024180	ACBD3	1.56973	0.293921	0.444141	0.00902315	1.73872e-14	9.30649e-07
ENSSSCG00000028755	EIPR1	0.468902	0.107812	0.0488368	0.00902507	2.08428e-06	1.40921e-15
ENSSSCG00000006730	MAN1A2	1.573	1.40736	2.13307	0.00903633	0.013065	4.27099e-07
ENSSSCG00000001433	PPT2	1.84959	1.35093	2.40729	0.00904426	0.231298	5.1756e-05
ENSSSCG00000011000	DNAJA1	1.59632	1.58601	2.43476	0.00906133	0.000256478	2.42223e-10
ENSSSCG00000051585	TANGO6	1.77546	0.961275	1.64323	0.00906133	0.881815	0.0274702
ENSSSCG00000023318	MARS1	0.588294	0.15774	0.0889519	0.00911174	2.37174e-17	3.78262e-30
ENSSSCG00000004366	BVES	0.534212	0.751905	0.386264	0.00913578	0.314	8.37956e-06
ENSSSCG00000005103	DET1	1.93803	0.551964	1.02595	0.00913578	7.74701e-05	0.931672
ENSSSCG00000022303	SLC25A16	2.28195	1.46614	3.22566	0.00913578	0.169001	2.4964e-05
ENSSSCG00000034387	ARL2	0.363794	0.942666	0.330216	0.00914002	0.927543	0.000203379
ENSSSCG00000044472	COL19A1	1.73865	2.39614	4.00662	0.00914091	1.9811e-08	7.55433e-14
ENSSSCG00000044928		0.289249	0.423255	0.117569	0.00914467	0.324664	7.66356e-05
ENSSSCG00000003211	NR1H2	1.76298	0.925183	1.56661	0.00917435	0.827371	0.138686
ENSSSCG00000038520	MED20	1.70269	1.05359	1.72692	0.00919335	0.823045	0.00288412
ENSSSCG00000027857	DMXL1	1.70659	1.73148	2.84047	0.00921044	0.000242463	5.59393e-10
ENSSSCG00000015034	SDHD	1.77671	0.077912	0.133144	0.00928192	7.1046e-68	6.01236e-28
ENSSSCG00000007788	PHKG2	0.387225	0.371496	0.137693	0.0092869	0.0752201	1.35565e-07
ENSSSCG00000038158	THAP5	1.71305	1.238	2.03359	0.00928904	0.150735	8.45373e-05
ENSSSCG00000003384	DNAJC11	0.501861	0.206197	0.0996787	0.0093261	2.82295e-07	6.29525e-18
ENSSSCG00000033177	CDC26	0.573902	0.0549555	0.0302277	0.00933265	2.85905e-57	1.49854e-106
ENSSSCG00000029240	KCNMB3	0.160133	0.880687	0.133575	0.0094047	0.938812	0.00328632
ENSSSCG00000003076		0.246609	1.39014	0.328741	0.00941922	0.731356	0.0373376
ENSSSCG00000016998	NPM1	1.59557	1.40448	2.154	0.00943271	0.00408891	4.76814e-07
ENSSSCG00000035489	IFTAP	0.380067	0.410918	0.14883	0.00945827	0.0607957	2.06509e-10
ENSSSCG00000003895	EFCAB14	1.52401	1.94233	2.85337	0.00948935	2.97805e-05	8.14796e-10
ENSSSCG00000047367		2.3854	1.24144	2.86579	0.00952245	0.40319	5.74587e-05
ENSSSCG00000034923	ABHD16A	2.00824	0.93739	1.82298	0.00952872	0.853867	0.0485055
ENSSSCG00000047033		0.480043	0.860171	0.39721	0.00955016	0.720747	0.000236992
ENSSSCG00000008769	LOC100520753	0.188536	0.342141	0.0641753	0.00957052	0.474165	0.00087087
ENSSSCG00000007514	VAPB	2.18845	0.287069	0.607852	0.00958013	8.93412e-06	0.174047
ENSSSCG00000001846	WDR93	0.287991	1.25344	0.34419	0.0096056	0.757279	0.0281391
ENSSSCG00000014394	RNF14	1.82419	0.246097	0.431658	0.00967093	2.68094e-18	2.71871e-08
ENSSSCG00000001040	C6orf52	0.555246	0.0939322	0.0500748	0.00967878	5.57477e-45	5.45022e-107
ENSSSCG00000033268	CABCOCO1	0.591373	0.562023	0.320283	0.00968983	0.0181548	4.40699e-08
ENSSSCG00000003913	MAST2	0.492676	0.135749	0.0640827	0.00969697	1.19215e-18	1.98928e-63
ENSSSCG00000004166	AHI1	1.51499	1.78292	2.60177	0.00969697	3.51905e-07	1.57325e-13
ENSSSCG00000031876	LDAF1	2.22289	2.04648	4.37528	0.00969697	0.000877671	6.2218e-11
ENSSSCG00000048300		0.327588	1.42283	0.447507	0.00969697	0.477841	0.0298339
ENSSSCG00000010973	RPP25L	1.69296	1.69691	2.766	0.0096994	0.0152905	2.0927e-07
ENSSSCG00000049177		0.415861	1.02267	0.410523	0.00975637	0.96806	0.00566512
ENSSSCG00000026922	DRAM2	0.558951	1.16478	0.62554	0.00981998	0.612708	0.062544
ENSSSCG00000012315	SYNJ2	1.75845	0.671904	1.13898	0.00985945	0.0157667	0.581304
ENSSSCG00000021620	STIP1	0.347075	1.35789	0.451315	0.00987657	0.428795	0.0243316
ENSSSCG00000046284		1.95567	1.57352	2.96443	0.00989142	0.0391608	2.8559e-06
ENSSSCG00000022283	CEP135	1.54648	1.58791	2.36495	0.00989395	0.00374635	7.22677e-09
ENSSSCG00000014984	MMP27	0.412987	0.664908	0.263039	0.00990014	0.497342	0.000527815
ENSSSCG00000005344	MELK	1.67089	1.71142	2.74336	0.00994927	2.61013e-05	1.12868e-09
ENSSSCG00000025768	CALM1	1.53709	1.48942	2.205	0.00995516	0.00266122	5.51569e-09
ENSSSCG00000007901	CIITA	0.36841	0.043463	0.0152999	0.00996073	0.00125061	3.20186e-07
ENSSSCG00000047689		1.80097	2.17829	3.77391	0.0100187	2.00979e-08	1.61326e-13
ENSSSCG00000012160	SH3KBP1	1.57114	1.42149	2.15576	0.0100365	0.0105735	5.12988e-08
ENSSSCG00000030147	TRMT61B	1.67866	0.329816	0.53285	0.0100388	6.03994e-11	0.000291447
ENSSSCG00000035628	CCDC115	1.7105	0.146622	0.241166	0.0100388	1.05799e-35	1.71523e-18
ENSSSCG00000036067	PDP2	1.84535	1.18684	2.1123	0.0100388	0.527066	0.00175825
ENSSSCG00000034012	CASP3	0.506403	1.17244	0.565732	0.010079	0.477142	0.028656
ENSSSCG00000007264	CDK5RAP1	0.549389	0.847629	0.445912	0.01009	0.494903	2.96025e-05
ENSSSCG00000022569	GRIA1	0.517552	0.814459	0.404704	0.01009	0.569404	0.000224732
ENSSSCG00000016110	KIAA2012	0.435103	0.361788	0.151504	0.0100986	0.0102007	2.60281e-08
ENSSSCG00000028720	NXN	0.441158	0.0993529	0.0420229	0.0101258	3.9599e-10	4.26318e-20
ENSSSCG00000013745	FARSA	0.315196	0.273	0.0815314	0.0101489	0.0974696	5.68993e-07
ENSSSCG00000005313	CCDC107	0.193061	0.268968	0.0500617	0.0101583	0.389601	0.000685622
ENSSSCG00000007493	AURKA	0.50301	0.691559	0.332767	0.0101583	0.081321	3.39128e-06
ENSSSCG00000017676	BCAS3	0.555646	0.854519	0.455369	0.0101583	0.631711	0.00108666
ENSSSCG00000032188	METTL26	0.326836	0.427543	0.134409	0.0101784	0.208082	2.29198e-05
ENSSSCG00000015868	ARL6IP6	2.04949	2.13503	4.20655	0.0101828	8.16829e-05	1.67014e-11
ENSSSCG00000004751	CHP1	0.538452	0.940368	0.48316	0.0103227	0.815976	0.000158448
ENSSSCG00000015101	FOXR1	1.85038	2.57816	4.58506	0.0103281	1.54985e-09	8.08798e-13
ENSSSCG00000017246	C17orf80	0.580205	0.961396	0.534309	0.0103949	0.884984	2.74583e-05
ENSSSCG00000023904		2.06095	1.4694	2.91079	0.0103997	0.0967768	1.96339e-05
ENSSSCG00000017477	CASC3	1.7729	0.932826	1.5964	0.0104131	0.782174	0.0539315
ENSSSCG00000021793	SMIM14	1.53046	1.27796	1.87611	0.0104309	0.0430045	1.54856e-05
ENSSSCG00000043178		0.20066	0.302742	0.0591711	0.0104614	0.3272	0.000501931
ENSSSCG00000007607	KPNA7	2.0396	1.13768	2.22737	0.0104881	0.634132	0.000110496
ENSSSCG00000007942	HMOX2	0.412257	0.604054	0.240537	0.0104909	0.290651	7.77165e-05
ENSSSCG00000016690	CREB5	0.575183	1.56225	0.861789	0.0105065	0.043164	0.532587
ENSSSCG00000040146	PRSS45P	2.13487	0.797229	1.63278	0.0105488	0.445988	0.100167
ENSSSCG00000008840	GSX2	1.73074	0.913114	1.52516	0.0105683	0.713276	0.00782451
ENSSSCG00000033590	LY6G6D	0.126749	0.614428	0.0734713	0.0105879	NA	0.00476826
ENSSSCG00000012152	SCML1	1.95202	2.09804	3.92792	0.010619	4.76055e-06	3.8347e-10
ENSSSCG00000008242	KCMF1	0.582296	0.564503	0.314424	0.0106396	0.000344003	4.68702e-09
ENSSSCG00000010132	COMT	0.331884	0.420564	0.133556	0.0106466	0.246499	4.6402e-05
ENSSSCG00000013303	ABTB2	1.86689	0.53787	0.968524	0.010699	0.00313287	0.925963
ENSSSCG00000010855	PYCR2	2.187	1.01191	2.12798	0.0106996	0.976321	0.00016894
ENSSSCG00000012731	IDS	1.87055	0.930551	1.6765	0.0106996	0.799604	0.00936042
ENSSSCG00000001636	GUCA1A	0.582948	0.853847	0.477093	0.0107317	0.488156	2.81177e-07
ENSSSCG00000015373	TMEM196	0.311286	0.570969	0.17193	0.0107317	0.380604	1.4478e-05
ENSSSCG00000013552	GPR108	0.390782	0.0940988	0.0356215	0.0107456	0.00487124	1.57443e-06
ENSSSCG00000024052	GPX4	0.481633	0.279268	0.128965	0.01079	0.00609142	1.16087e-07
ENSSSCG00000025486	MDH2	2.4364	1.01735	2.38863	0.0108068	0.979367	0.00015616
ENSSSCG00000012248	MPC1L	0.279158	0.142159	0.0380603	0.0108183	0.093711	0.000120935
ENSSSCG00000034197	EDEM1	1.90732	1.63913	3.01628	0.0108284	0.00629895	3.94683e-07
ENSSSCG00000015613	C1orf74	0.270952	0.198202	0.0521196	0.0108925	0.106053	8.92002e-05
ENSSSCG00000013643	CDKN2D	1.71394	0.897982	1.47892	0.010926	0.678738	0.0793687
ENSSSCG00000032028	EIF4B	0.571578	0.464786	0.255192	0.010926	3.52162e-05	2.02283e-13
ENSSSCG00000010972	DCTN3	0.558025	0.377013	0.20199	0.0109474	6.95979e-05	2.35931e-13
ENSSSCG00000021828	TAPT1	1.6907	1.06479	1.72684	0.0109581	0.823045	0.0103792
ENSSSCG00000038360		0.497131	0.711691	0.340687	0.0109581	0.339077	3.15286e-06
ENSSSCG00000029760	CIPC	2.00682	1.06627	2.07052	0.0109945	0.799002	0.00413374
ENSSSCG00000006823	GNAT2	0.502632	2.29678	1.10372	0.0110151	0.000610279	0.686094
ENSSSCG00000043891	TLE7	1.84237	1.50468	2.6755	0.0110295	0.139821	4.01162e-05
ENSSSCG00000006911	TGFBR3	0.287811	0.791925	0.218754	0.0110907	0.790233	0.00208203
ENSSSCG00000032086	ZNF583	0.61951	0.768253	0.455191	0.0111334	0.0736187	1.23374e-06
ENSSSCG00000004037	MAP3K4	1.77138	1.11489	1.90587	0.0111546	0.677985	0.00203555
ENSSSCG00000006667	BOLA1	0.393357	0.26755	0.101102	0.0111546	0.0134478	1.47035e-07
ENSSSCG00000011356	UQCRC1	0.530204	0.555113	0.281925	0.0111546	0.0117378	5.60388e-12
ENSSSCG00000034086	ATP5F1C	1.70886	1.58375	2.60056	0.0111546	0.000564633	1.19239e-08
ENSSSCG00000043702		2.35598	0.89889	2.04241	0.0111546	0.732137	0.0244152
ENSSSCG00000003554	SELENON	0.461032	0.138534	0.0615117	0.0112101	0.000195204	9.17713e-10
ENSSSCG00000051618		2.36274	0.074872	0.168283	0.0112168	5.18746e-08	0.00293031
ENSSSCG00000010292	P4HA1	0.582875	1.79522	1.00663	0.0112351	0.00427134	0.980364
ENSSSCG00000043434		0.590182	0.206293	0.116323	0.0112358	1.2463e-18	2.9388e-29
ENSSSCG00000030204	IPPK	0.560769	0.269788	0.145594	0.0112388	1.01893e-11	5.60303e-22
ENSSSCG00000021461	SNF8	0.334424	0.172028	0.0554412	0.0114006	9.69981e-05	1.50922e-10
ENSSSCG00000029226	UBC	1.95057	1.20929	2.26903	0.0114006	0.512113	1.63537e-06
ENSSSCG00000032424	NUDT16	0.462423	0.258282	0.115108	0.0114015	4.201e-05	2.40809e-10
ENSSSCG00000007924	UBN1	1.82306	0.932217	1.63864	0.0114307	0.723575	0.0221342
ENSSSCG00000038919	RP9	0.518937	0.401778	0.201264	0.0115032	3.38943e-06	1.53431e-11
ENSSSCG00000005388	INVS	0.589726	1.93527	1.09514	0.0115123	0.000289808	0.676386
ENSSSCG00000020666	EHD4	0.585469	0.323613	0.181363	0.0115613	1.68283e-08	2.07263e-25
ENSSSCG00000029637	KDM2A	2.09588	0.713212	1.44338	0.0115823	0.281412	0.285592
ENSSSCG00000013262	AMBRA1	0.432778	1.36889	0.57183	0.0115951	0.313265	0.06651
ENSSSCG00000014117	THBS4	1.56765	1.14699	1.732	0.0115951	0.40693	0.000612308
ENSSSCG00000025806	FAM118B	0.387302	1.18916	0.438605	0.0115951	0.460422	0.0083982
ENSSSCG00000004276	SMAP1	1.80438	1.32624	2.31127	0.0116454	0.170263	1.04643e-06
ENSSSCG00000001756	IREB2	1.6801	1.62173	2.63063	0.0116666	0.00495573	3.63384e-08
[truncated: 5,515 more rows]
