# Supplementary material for: Integration of parallel metabolomics and transcriptomics reveals metabolic patterns in porcine oocytes during maturation
Source: Front Endocrinol (Lausanne). 2023 Feb 1;14:1131256. doi: 10.3389/fendo.2023.1131256 (PMC9929430; doi:10.3389/fendo.2023.1131256)
Supplement: Supplementary file 2 [file DataSheet_2.xlsx]

## Sheet: porcine代谢组
Supplementary Table 1, related to Figure 1
Metabolomic profiling of GV, GVBD and MII oocytes
Compound	22h vs 0h			46h vs 22h			46h vs 0h
	VIP	Fold changea	P	VIP	Fold changea	P	VIP	Fold changea	P
Significantly changed metabolites
Glycocholic acid	1.28365	0.112146	0.00190486	0.656499	0.767357	0.525381	1.28126	0.0860558	0.000726726
Cholic acid	1.29093	0.158897	0.0216173	0.682929	0.749967	0.74501	1.28229	0.119168	0.00387163
Taurochenodesoxycholic acid	1.22646	0.160985	0.0271321	1.05731	0.184815	0.179537	1.28655	0.0297523	0.000387183
Ursodeoxycholic acid	1.16341	0.23553	0.0480756	1.01798	0.352561	0.15339	1.22869	0.0830388	0.00236727
Deoxycholic acid glycine conjugate	1.25044	0.0529655	0.00253409	0.838862	0.851614	0.387558	1.24169	0.0451061	0.00175975
Androstenedione	1.28493	1.19506	0.030287	0.884694	0.898221	0.262034	0.878914	1.07343	0.458318
Pregnenolone	0.897606	1.91089	0.10347	1.1161	12.6833	0.00263341	1.04794	24.2365	0.000374864
Progesterone	1.60058	11.0934	2.31214e-06	1.30927	3.68079	0.0028639	1.31882	40.8325	1.08541e-06
Testosterone	0.823315	0.828491	0.319034	1.21797	0.596084	0.113818	1.39523	0.49385	0.00538566
Epitestosterone	0.411037	0.876271	0.521006	0.996176	0.638095	0.124825	1.26899	0.559144	0.0148881
Glycerophosphocholine	1.0829	0.606052	0.116228	1.42128	2.65654	0.0338321	0.875906	1.61	0.165795
phosphoethanolamine	1.19272	3.13443	0.047744	1.2572	0.426317	0.128483	0.775544	1.33626	0.236636
Choline [M]+	0.785878	1.0156	0.710849	1.70901	1.20031	0.000368818	1.38388	1.21903	0.00723687
Dodecanoic acid	1.35882	1.45603	0.00652114	1.6093	0.559153	0.00345293	0.961273	0.814143	0.18106
L-Carnitine	1.59083	0.136686	0.000114309	0.655283	1.18733	0.455491	1.55177	0.162291	2.35215e-05
Tetradecanedioic acid	1.31892	0.674811	0.0163173	0.82639	1.10132	0.468787	1.17961	0.743181	0.0483675
Traumaticacid	1.10857	0.672781	0.0394383	0.277032	1.04021	0.806771	0.919652	0.699831	0.110578
Hypotaurine	0.825281	1.23456	0.524369	1.60346	3.8813	0.00219913	1.43538	4.7917	0.00204709
Taurine	1.20635	27.3632	0.00178467	1.141	2.66047	0.0622758	1.37059	72.799	1.57125e-06
3-Hydroxymethylglutaric acid	1.09235	1.59249	0.139106	0.912411	0.983619	0.789062	1.31204	1.5664	0.0123756
Ethylmalonic acid	0.803368	0.863959	0.601551	1.26009	2.07381	0.0194485	0.969445	1.79168	0.080476
Flunisolide	1.00893	0.104201	0.00473214	1.18866	0.927163	0.115344	1.05991	0.096611	0.00376128
Methylprednisolone	1.18418	1.52087	0.0338532	0.933684	0.767578	0.173899	0.833629	1.16738	0.272527
Spironolactone	1.52956	0.180822	0.000330967	0.993549	0.620461	0.118666	1.51597	0.112193	6.18147e-06
Farnesol	0.707131	0.479486	0.419572	1.21812	1.94705	0.0195178	0.607974	0.933584	0.434006
Citrulline	1.34747	0.13197	9.0369e-05	0.800102	1.36542	0.235326	1.28687	0.180194	0.000966802
L-Arginine	1.36166	0.34209	0.00807897	0.717072	0.878703	0.692485	1.3423	0.300596	0.00351401
L-Proline	0.991379	0.685331	0.273074	1.58456	0.279553	0.00139682	1.36644	0.191586	0.00125314
Norspermidine	1.02132	3.68749	0.0392987	1.18674	0.24426	0.0266244	0.686607	0.900705	0.805938
Phosphocreatine	1.442	9.23114	0.000153633	1.34176	0.496679	0.0409396	1.47088	4.58491	0.000377483
N-Acetylglutamic acid	1.65862	3.48625	2.72249e-07	1.59422	0.737722	0.00413274	1.61361	2.57189	1.02788e-06
Glutamine	0.734551	0.830373	0.656131	1.54507	0.573715	0.0122077	0.979127	0.476397	0.140538
Spermidine	1.49974	1.36814	0.00202857	1.87872	0.437611	4.15232e-07	1.49991	0.598711	0.000373362
acetate	1.33885	0.202353	0.00219101	0.418002	1.01399	0.526687	1.3014	0.205185	0.0157742
Spermine	0.863414	1.2445	0.402373	1.62826	2.04842	0.00342936	1.50636	2.54926	0.000464725
Putrescine	0.687806	0.920632	0.652249	1.59611	0.123593	0.0014453	1.46788	0.113784	0.00024323
4-Hydroxyproline	1.33624	3.3441	0.00930189	1.49037	0.368409	0.00559808	0.781677	1.232	0.284277
Creatine	1.54125	2.10578	0.000150065	0.792289	1.06173	0.623561	1.53004	2.23576	3.76619e-05
Glycine	1.5873	3.15528	5.23876e-05	1.74228	0.459928	0.000137784	1.37522	1.4512	0.00627951
L-Serine	1.45036	2.05744	0.00325107	1.59475	0.589296	0.00328652	1.00808	1.21244	0.164951
L-Threonine	1.03545	2.88627	0.0399392	1.06868	0.514593	0.18604	1.18139	1.48526	0.0702237
cystathionine	1.10692	6.21213	0.0784811	0.964963	0.611226	0.454024	1.36514	3.79702	0.00175375
Neopterin	1.20725	1.90585	0.0330204	1.20276	0.610197	0.0969654	0.853663	1.16294	0.299553
Sepiapterin	1.57332	114.955	5.02503e-08	1.43762	0.554835	0.0279984	1.62538	63.7812	2.92795e-10
5'-Methylthioadenosine	1.65665	7.6544	2.28579e-06	1.64575	0.398172	0.00262972	1.02224	3.04777	0.025473
L-Cysteine	1.32282	0.0218433	0.000276484	1.08646	0.0996362	0.0476259	1.2986	0.00217638	2.13971e-08
L-Cystine	1.04222	0.233137	0.0493727	0.853303	0.703258	0.298348	1.06547	0.163956	0.0326592
methionine	0.980973	0.855662	0.294187	1.83079	1.62356	8.21898e-06	1.29971	1.38922	0.0212129
Methioninesulfoxide	0.958859	3.44627	0.123476	0.844102	0.736427	0.684376	1.15774	2.53792	0.0190259
S-Adenosylmethionine	1.39646	1.42484	0.0073438	1.69109	0.634785	0.000912598	0.898577	0.904466	0.331099
Oxidized glutathione	1.54499	0.475192	0.000447914	1.31221	0.708697	0.0595408	1.59484	0.336767	1.03511e-06
Pyroglutamic acid	1.18682	0.640295	0.0580429	1.59471	0.566989	0.00471707	1.37969	0.36304	0.00200542
L-Glutamicacid	1.35151	1.55912	0.0093102	1.25471	0.795125	0.130314	1.22934	1.2397	0.0311715
3-Methylhistidine	1.48833	0.146873	0.000836153	0.675139	0.994955	0.946034	1.45189	0.146132	0.000862392
Histamine	0.792659	0.782054	0.410403	1.63739	0.334364	0.0007328	1.31423	0.261491	0.000732422
L-Histidine	1.10223	0.715038	0.104667	0.91102	0.914239	0.516446	1.21718	0.653715	0.0261309
4-Trimethylammoniobutanoic acid	1.59201	0.179849	7.78219e-05	0.580119	1.03816	0.627053	1.56338	0.186712	8.83466e-07
Pipecolic acid	0.893314	0.748103	0.342841	1.22658	0.464192	0.147437	1.30535	0.347264	0.0205167
Epinephrine	0.971397	0.368837	0.266748	1.32756	4.33861	0.0238583	0.91685	1.60024	0.254686
L-Phenylalanine	1.50536	0.420013	0.00150032	0.762101	1.09698	0.723153	1.40096	0.460748	0.0044826
3-(3-Hydroxyphenyl)propionic acid	1.33734	1.9746	0.00736517	1.14592	1.24116	0.184385	1.53154	2.4508	0.000105442
Phenylacetylglycine	1.02601	0.705244	0.228519	1.20725	0.703234	0.102879	1.23618	0.495951	0.0384395
5-Hydroxyindoleaceticacid	1.39342	0.102346	0.000272441	0.755929	1.26823	0.612019	1.35124	0.129798	0.00146012
Acetyl-N-formyl-5-methoxykynurenamine	0.809784	0.747732	0.506372	1.32729	0.50461	0.027184	1.08287	0.377313	0.134438
Indoleacetic acid	1.31282	0.235264	0.00316442	0.586905	0.758384	0.235697	1.30727	0.17842	0.00845271
Kynurenic acid	1.30859	0.562857	0.00992721	0.951933	0.835161	0.206552	1.31691	0.470076	0.00930117
L-Tryptophan	1.62968	1.82493	8.54435e-06	1.16442	1.07255	0.174631	1.63679	1.95733	1.03238e-07
Melatonin	1.07134	0.272089	0.0235902	0.780484	0.584861	0.191084	1.17013	0.159134	0.00757034
Tryptophol	1.34472	1.66427	0.00974399	1.24711	0.589101	0.0387058	0.75279	0.980421	0.712882
4-Methyl-2-oxovaleric Acid	0.907971	0.646889	0.450598	1.26829	0.211569	0.0367592	1.23567	0.136862	0.0224427
L-Valine	0.996313	0.507445	0.111388	1.79417	6.84413	8.94384e-05	1.55836	3.47302	0.00011307
L-Leucine	0.823595	0.971385	0.827897	1.76252	1.4375	0.000140528	1.30551	1.39636	0.0195392
gamma-Glutamylglutamine	1.60067	16.9945	6.74068e-05	1.56895	0.508677	0.00441145	1.57121	8.64473	4.35087e-05
Glu-Thr	1.35445	2.45429	0.0175537	0.849529	1.19082	0.409333	1.41294	2.92261	0.00412057
Malonic acid	1.20995	0.294169	0.0283763	1.28618	0.279601	0.0234521	1.32968	0.0822499	6.70132e-05
N-Acetyl-L-alanine	0.777287	0.539319	0.227169	1.61819	3.10002	0.00216333	1.03876	1.6719	0.077844
N-Acetyl-L-methionine	1.28066	0.21582	0.00842227	1.117	0.796531	0.132826	1.28242	0.171907	0.00308087
N-Methylalanine	1.27532	3.49904	0.0377668	1.19221	0.588704	0.182848	1.2084	2.0599	0.0409545
Val-Vyr-Val	0.864442	1.73161	0.105895	0.730221	1.29383	0.385034	1.21592	2.2404	0.0206034
Fructose 1,6-bisphosphate	1.61382	22.6899	6.58025e-05	0.998697	0.731912	0.257283	1.35211	16.607	0.00478152
Glucose 6-phosphate	1.61425	10.5421	7.76344e-07	0.971251	1.29965	0.187285	1.53034	13.701	4.75723e-07
Glyceraldehyde	0.947974	1.0855	0.321795	1.25896	1.11174	0.0858905	1.27511	1.2068	0.0275161
Salicin	0.759485	1.14749	0.27692	1.31369	0.79557	0.0354558	0.662931	0.912906	0.365019
Citric acid	1.56924	2.8111	0.000206561	1.7281	0.377894	0.000221483	0.542758	1.0623	0.7347
L-Malic acid	1.04475	0.380351	0.0837715	1.16765	0.818797	0.142022	1.09315	0.311431	0.0359069
Sorbitol-6-phosphate	1.24921	2.61379	0.0247021	1.04968	15.4666	0.0184252	1.03811	40.4265	0.00235799
Rhamnose	1.44372	0.234355	0.000121679	0.63761	1.17994	0.564889	1.3808	0.276524	0.00120437
Sorbitol	0.872299	0.860794	0.548296	1.8308	2.93729	4.62773e-06	1.50558	2.5284	0.00056366
Gluconolactone	1.52226	23.8952	8.67757e-07	1.79219	32.02	9.53916e-07	1.54981	765.126	1.8295e-10
malate	1.09444	2.51352	0.0858539	1.4338	0.153852	0.00783178	1.02522	0.386712	0.108733
Methyl beta-D-galactopyranoside	0.449705	1.01978	0.946732	1.68969	7.55596	0.000652032	1.5023	7.70539	0.000408059
N-Acetyl-D-glucosamine	0.962394	1.17068	0.291535	0.97694	1.08767	0.469054	1.23953	1.27332	0.0318701
N-Acetylneuraminic acid	0.780855	1.08393	0.288105	1.52033	0.838163	0.00805086	0.938521	0.908509	0.172007
N-Glycolylneuraminic acid	1.48203	0.229088	0.00233563	1.2512	0.410144	0.0882624	1.49364	0.0939592	0.000115794
Uridine diphosphate-N-acetylglucosamine	1.59656	6.78299	2.18907e-06	1.06132	1.38353	0.206655	1.43979	9.38449	9.27017e-05
5-Aminoimidazole-4-carboxamide	1.37095	3.45326	0.00455269	0.738925	0.981428	0.547184	0.737963	3.38912	0.070437
Adenine	1.18167	0.41701	0.0514933	1.20008	0.365003	0.0320144	1.3247	0.15221	0.00587654
Adenosine	0.984381	1.61192	0.201339	0.609624	1.19683	0.462972	1.1284	1.92919	0.0462531
Adenosine monophosphate	1.65308	0.215372	3.42764e-06	1.48024	0.336649	0.0117278	1.63637	0.0725049	1.26783e-07
ADP	1.53099	4.11397	0.000166369	1.50287	0.546487	0.0137061	1.47162	2.24823	0.0011798
Deoxyinosine	1.11008	0.609893	0.118152	1.64858	0.168777	0.00239683	1.42781	0.102936	0.00155551
Guanine	1.58859	0.170449	0.000156857	0.670922	0.82852	0.368491	1.52353	0.14122	0.000261976
Guanosine	1.12773	0.409463	0.0836217	1.13132	0.483583	0.0874417	1.25002	0.198009	0.00739758
Hypoxanthine	0.856412	2.08004	0.238877	1.31462	2.94968	0.0182082	1.38648	6.13546	0.000134343
IDP	1.08787	0.318099	0.104313	1.04982	0.29399	0.186493	1.21198	0.0935178	0.00413294
Xanthine	1.33024	0.262331	0.015509	1.10392	0.308901	0.0586191	1.40233	0.0810344	0.00273692
Xanthosine	0.911162	0.89147	0.443552	1.22639	1.74567	0.0397228	0.92275	1.55621	0.126694
Cyclic AMP	0.727089	0.823603	0.507196	1.69858	0.591778	0.000756381	1.06245	0.48739	0.0347814
Inosine	1.412	0.344165	0.000999481	1.74962	0.327054	0.000232038	1.47558	0.112561	0.00017193
Inosinic acid	1.19704	0.505084	0.0184568	1.16626	0.698146	0.0604067	1.2794	0.352622	0.00314627
Niacinamide	1.63737	2.35415	1.61012e-05	1.67529	0.790204	0.00136997	1.51487	1.86026	0.000455187
NADP	1.63352	4.05483	1.48012e-05	1.7352	0.570115	0.000290892	1.50754	2.31172	0.000370567
Trigonelline	1.29781	5.11151	0.0196575	0.728885	0.787027	0.608168	1.02003	4.0229	0.0330518
5-Thymidylic acid	1.57404	0.132375	5.99342e-05	1.41405	0.388617	0.017256	1.55669	0.0514431	7.12855e-05
Cytidine	1.25395	0.0345073	0.000506978	0.959477	0.534774	0.195087	1.24156	0.0184536	0.00010739
Cytidine monophosphate	1.22421	1.38225	0.0396789	1.25108	0.801155	0.111531	0.69243	1.10739	0.358555
dCMP	0.984236	0.834249	0.1558	1.32629	0.742587	0.0285333	1.31767	0.619502	0.00798412
Deoxyuridine	1.07154	0.634128	0.11545	1.44297	0.449307	0.0268419	1.35269	0.284918	0.00711735
dUMP	1.27475	0.409252	0.0126666	0.543213	1.23735	0.658368	1.05403	0.506387	0.0662642
Uridine	1.23433	0.580823	0.0258335	0.812296	0.805437	0.389106	1.37907	0.467816	0.00428089
Uridine 5'-monophosphate	0.918331	0.712956	0.173377	1.46989	0.298847	0.00678273	1.52265	0.213065	5.13004e-05
Uracil	1.20001	2.83521	0.0145798	1.36516	0.473748	0.0283875	0.645392	1.34318	0.224777
Carnosine	0.90108	0.574355	0.366702	1.13447	0.330713	0.0927246	1.14154	0.189947	0.0260086
L-Alanine	1.09503	3.06506	0.0452765	0.664243	0.732715	0.416293	0.980783	2.24581	0.173991
flavin adenine dinucleotide	1.3683	1.38249	0.0117296	1.0132	0.92193	0.351566	1.3209	1.27456	0.0190255
Riboflavin	1.38448	0.351923	0.00564594	0.751307	0.813554	0.313673	1.31029	0.286308	0.00559469
Pyridoxal 5'-phosphate	1.1328	1.97027	0.051092	1.63076	0.18411	0.002368	1.16763	0.362747	0.046356
Pyridoxine	1.25588	0.369517	0.0272316	0.861417	0.857965	0.546907	1.24166	0.317033	0.0181496
3-Methyladenine	1.30305	0.0387813	0.000448863	0.973352	2.42084	0.369257	1.2565	0.0938832	0.00574465
3'-O-Methylcytidine	1.63124	80.9565	1.48584e-07	1.56447	0.514388	0.00720905	1.53823	41.643	1.31071e-06
5-Hydroxymethyl-2-Deoxyuridine	0.877567	1.15588	0.150174	1.58758	0.676277	0.0041486	1.04995	0.781697	0.0812964
Flavin adenine dinucleotide disodium	1.44273	1.7912	0.00415832	1.10365	0.818471	0.178302	1.19462	1.46605	0.0503297
Biotin	1.27481	0.295449	0.0374225	0.883813	0.532377	0.257219	1.31062	0.157291	0.00528233
L-Lysine	0.923913	0.678796	0.315363	1.16242	0.587646	0.198967	1.189	0.398892	0.0193324
Butyric acid	1.14106	0.409885	0.0288522	0.759896	1.20423	0.529598	1.05348	0.493593	0.0894133
Biphenyl	1.13687	0.0543728	0.0009641	1.06872	8.08143	0.183947	0.884207	0.43941	0.106185
2-Indolecarboxylic acid	1.04999	0.558021	0.0416789	0.978231	1.72954	0.238637	0.510837	0.96512	0.559594
2-Propanamidoacetic acid	1.4471	2.22637	0.00509869	1.73044	1.69306	0.00051635	1.57416	3.76939	4.66541e-05
3-Indolebutyric acid	0.811477	1.23784	0.305856	1.62366	0.469718	0.00279715	0.987163	0.581433	0.169705
6-Methylquinoline	1.62606	1.80187	1.25217e-05	1.20344	1.07564	0.142878	1.63983	1.93816	5.32359e-08
Alanyltyrosine	1.47606	2.77358	0.00306418	1.16432	0.811336	0.202119	1.50929	2.25031	0.000525264
Asp-Glu	0.649342	54.1283	0.154366	0.765418	0.260395	0.373626	1.43781	14.0947	2.72231e-06
Benzenebutanoic acid	0.945994	0.557404	0.370516	1.0248	0.311168	0.274984	1.23307	0.173446	0.0451797
Benzophenone	1.37402	0.427857	0.00587566	0.608337	1.60637	0.395016	0.812699	0.687296	0.151885
Carnosic acid	1.20611	1.34807	0.060604	1.15223	1.71438	0.133809	1.1287	2.3111	0.0407408
Citramalic acid	1.64919	4.43219	7.44339e-06	1.27824	1.25881	0.0721178	1.5895	5.5793	6.03331e-06
Deoxycholylglycine	1.29641	0.133148	0.00939704	0.851701	0.755412	0.501549	1.29337	0.100581	0.00774685
D-Glucaric acid	1.13297	21.6704	0.00237115	0.748889	0.570811	0.27136	1.02944	12.3697	0.0626438
D-Methionine (S)-S-oxide	0.894011	2.31938	0.105078	1.19668	3.42208	0.0170169	1.24544	7.9371	0.0033475
Indole-3-carboxaldehyde	1.63301	1.83055	1.69583e-05	1.19031	1.06387	0.139869	1.62915	1.94746	5.29214e-07
Indole-3-carboxylicacid	1.32593	1.47856	0.0186753	0.794996	0.935772	0.494133	1.26674	1.3836	0.0195515
Indoxyl sulfate	0.859806	0.638482	0.206818	1.00783	0.253976	0.0933889	1.27557	0.162159	0.00562825
Methyl-4-hydroxy-3-methoxybenzoate	1.56195	4.95283	2.34814e-05	1.5461	1.5961	0.00987169	1.61398	7.90523	7.19002e-07
N-Acetyllactosamine	1.25066	18.9727	0.00424813	1.10785	0.496966	0.268984	1.23795	9.4288	0.00595144
N-Alpha-acetyllysine	0.826419	1.33866	0.315451	1.18756	7.44967	0.00297977	1.17755	9.97259	0.0121999
Pterin	1.67988	64.7888	9.13744e-08	1.7806	0.504803	0.00011103	1.6076	32.7056	1.21151e-06
Quinoline	1.62081	1.60894	1.79286e-05	1.2112	1.07337	0.114601	1.63978	1.72699	4.90178e-08
Succinylacetone	1.21243	2.00995	0.0550726	1.29235	0.484849	0.0444137	0.780747	0.974522	0.831891
Symmetric dimethylarginine	1.164	0.30186	0.0843292	0.954463	0.575959	0.431455	1.24698	0.173859	0.0348219
Vanillic acid	1.47606	0.339396	0.00275717	0.686104	0.960356	0.91698	1.52444	0.325941	0.000280527
6-Hydroxydopamine	0.71275	1.09392	0.483493	1.34735	0.789768	0.0255024	0.766758	0.86394	0.414415
Hippuric acid	0.990424	0.328856	0.122258	0.940521	0.65404	0.428901	1.0292	0.215085	0.036395
a In ratio calculation, the latter was denominator.
Unchanged metabolites
2-Hydroxypalmitic Acid	1.02401	0.816381	0.139661	0.658187	1.06506	0.754715	0.649775	0.869495	0.348464
3-Hydroxyanthranilic acid	0.727826	0.858452	0.790973	0.514193	1.28277	0.240268	0.78812	1.10119	0.386762
3-Phosphoglyceric acid	0.704906	0.705465	0.271344	0.471455	0.868149	0.72561	1.0181	0.612449	0.150301
5-Hydroxy-L-tryptophan	1.0945	0.593761	0.143539	0.798787	0.855068	0.440513	1.14332	0.507706	0.0603379
5-Methylcytosine	1.08805	0.123944	0.152062	0.973402	3.39079	0.351598	0.907275	0.420268	0.383746
6-Hydroxynicotinic acid	0.992833	0.550116	0.141197	0.992466	1.97365	0.16307	0.709639	1.08574	0.83586
7-Ketocholesterol	1.17771	0.562884	0.0500227	0.781816	1.56842	0.399102	0.741735	0.882841	0.402373
Agmatine Sulfate	1.15199	0.277765	0.0727168	0.860977	1.00022	0.982476	1.11708	0.277825	0.0730006
All-trans-retinoic acid	0.910752	1.15562	0.229432	0.534457	0.949096	0.654601	0.667968	1.09679	0.475041
Arachidonic acid	0.803907	1.72087	0.554879	1.07015	2.76246	0.186709	1.06653	4.75381	0.069202
Benzamide	0.753556	2.73737	0.239579	0.551663	2.02779	0.448446	0.932142	5.55082	0.08034
Beta-Alanine	0.729328	2.94878	0.262293	0.788126	0.351266	0.295901	0.838431	1.03581	0.602133
Biliverdin	1.11219	0.126291	0.0778523	0.994804	3.53349	0.166284	0.949876	0.446247	0.352631
Capric acid	0.928105	0.776986	0.183476	0.673603	0.934532	0.540142	0.962592	0.726118	0.237307
Cortisone	0.975991	0.541252	0.295743	0.876217	0.748659	0.279454	1.04958	0.405214	0.178784
Cysteic acid	1.00219	1.11718	0.212634	0.463996	1.00382	0.938303	0.866428	1.12145	0.341738
Glycylproline	0.879169	2.19318	0.162352	0.872402	0.437582	0.145219	0.524713	0.959696	0.890248
Hexadecanedioic acid	0.959167	0.871863	0.244103	0.885702	1.0556	0.7073	0.754247	0.920341	0.383463
Hydroxyoctanoicacid	0.667941	0.921722	0.58055	1.08118	1.35078	0.19493	0.64325	1.24505	0.349726
Isoxanthopterin	0.851497	1.04141	0.606217	1.13631	0.910718	0.113924	0.857428	0.948435	0.611195
L-Kynurenine	0.84864	0.902324	0.687616	0.908547	0.884075	0.254344	0.897003	0.797722	0.440502
L-threo-3-Phenylserine	1.13684	0.484282	0.0683004	0.858725	1.54369	0.149042	1.07086	0.747579	0.130574
Maltotriose	0.65286	1.00614	0.242307	0.848746	0.725426	0.149225	0.608943	0.729877	0.728854
N-Acetylglutamine	0.883051	1.2602	0.437365	1.14985	0.675586	0.148726	0.861871	0.851371	0.430169
N-Acetylmannosamine	0.802273	1.33124	0.498122	0.926082	0.704705	0.446035	0.335979	0.938134	0.880823
Nicotinuric acid	0.791447	1.18081	0.606036	1.01988	0.708658	0.257659	0.794489	0.836788	0.449983
Nutriacholic acid	0.958653	0.428382	0.236714	0.791667	1.35689	0.603595	0.899691	0.581268	0.400559
Oleamide	0.993415	2.21023	0.165269	0.844968	0.741339	0.506425	0.965247	1.63853	0.0820821
reduced glutathione	0.833235	1.02016	0.725739	1.02735	0.920649	0.15238	0.858787	0.939211	0.542098
Suberic acid	0.897753	0.649735	0.358647	0.961417	0.779483	0.507626	1.01244	0.506458	0.157336
Thymine	0.809031	0.812435	0.468432	0.839298	0.832236	0.510527	0.934587	0.676138	0.154046
Tryptamine	0.921938	0.552111	0.179517	0.448745	1.2769	0.331047	0.769589	0.704988	0.354627
Vitamin D3	0.890434	1.91392	0.447222	0.764934	1.16018	0.761859	0.828825	2.22048	0.297598
Eicosapentaenoic acid	0.755095	0.30479	0.38791	0.738128	1.94833	0.304032	0.717234	0.59383	0.627783
(-)-Matairesinol	0.621938	0.895073	0.587443	0.842144	1.4096	0.25355	0.789573	1.2617	0.406792
(2-oxo-2,3-dihydro-1H-indol-3-yl)acetic acid	0.729874	0.855522	0.544779	0.843677	1.25543	0.414465	0.700714	1.07405	0.795169
(R)-lipoic acid	0.929474	1.08681	0.387512	0.970714	0.948531	0.599753	0.503773	1.03088	0.747682
1,11-Undecanedicarboxylic acid	0.78356	1.01512	0.845024	0.802148	1.08371	0.474042	0.798335	1.10009	0.404009
1,3-Dimethyluric acid	0.886517	1.20876	0.252136	0.830788	0.891055	0.445236	0.797753	1.07707	0.423657
1,5-Anhydrosorbitol	0.858085	1.2302	0.282498	0.785325	0.972008	0.881805	0.661228	1.19577	0.302653
12-Hydroxydodecanoic acid	0.576099	0.982873	0.939056	0.894415	1.30099	0.215958	0.71674	1.27871	0.249991
16(R)-HETE	0.516157	1.17018	0.685135	0.595277	1.43611	0.634114	0.770009	1.68051	0.523525
17alpha-Estradiol	0.505	1.04157	0.568398	1.14191	0.566942	0.130481	0.662916	0.590512	0.384134
17-Hydroxyprogesterone	1.16699	0.309439	0.0572445	0.989331	4.24505	0.0554214	0.727349	1.31358	0.660372
1-Hydroxyphenanthrene	0.690404	1.13319	0.503425	1.06633	0.759511	0.269401	0.575345	0.86067	0.429058
1-Palmitoyl-sn-glycero-3-phosphocholine	0.785625	1.04148	0.881113	0.901672	1.0429	0.751053	0.759093	1.08616	0.843884
2-Hydroxycinnamicacid	0.783654	1.65906	0.159417	0.281852	0.914664	0.678236	0.733836	1.51748	0.292993
2-Hydroxyphenethylamine	0.566705	1.00695	0.941499	0.592925	0.881921	0.634597	0.755505	0.888047	0.735025
2-Methoxyestradiol	0.883039	1.09394	0.459184	0.959563	0.885455	0.330615	0.703707	0.968637	0.643644
2-Methoxyestrone	1.11571	0.613647	0.0813707	0.841843	1.21491	0.288942	0.990723	0.745524	0.2581
2-Methyl-4-pentenoic acid	0.642977	0.774354	0.18237	0.638577	0.918984	0.873103	0.859282	0.711619	0.178909
2-Piperidinemethanol	0.541234	1.46057	0.476635	0.722509	0.668742	0.504374	0.603082	0.976746	0.652476
3-(1-Pyrazolyl)-alanine	0.416199	1.32531	0.53199	0.509341	0.905117	0.870928	0.584713	1.19956	0.455751
3,4,5-Trimethoxycinnamic acid	0.782937	1.15067	0.55484	0.756808	1.24456	0.402803	0.980589	1.43208	0.215511
3,4-Dihydroxyhydrocinnamic acid	0.596338	0.984343	0.931115	0.544675	1.3511	0.482421	0.817003	1.32994	0.518127
3,5-Diiodothyronine	1.1019	1.1582	0.119249	0.693	0.977383	0.699244	0.902856	1.132	0.243371
3-Hydroxybenzoic acid	0.603868	0.859648	0.737365	0.874737	0.651224	0.350545	0.963868	0.559823	0.218928
3-Hydroxymandelic acid	0.8055	1.46286	0.626211	1.02069	0.360157	0.385732	0.772779	0.526858	0.554019
3-Hydroxyphenylacetic acid	0.755024	1.03281	0.777838	0.797355	0.965039	0.766385	0.746381	0.996703	0.92754
3-Indoleacetonitrile	0.980553	2.29847	0.120771	0.627219	0.806657	0.64947	0.925749	1.85408	0.170582
3-Indolepropionic acid	1.03897	0.70518	0.0880947	0.575677	1.15902	0.637927	0.651089	0.817321	0.368177
3-Methyladipic acid	0.602872	0.663417	0.435923	0.72631	1.4777	0.165716	0.358157	0.980328	0.637462
3-Methylindole	1.10115	0.741399	0.0915989	0.483074	1.10353	0.694	0.776892	0.818155	0.235896
3-Methylxanthine	0.952683	0.546978	0.280611	0.368192	1.21317	0.761231	0.766705	0.663579	0.489973
3-Oxocholic acid	1.08003	0.192387	0.148541	1.18866	0.927163	0.115344	1.07929	0.178374	0.123021
3-Palmitoyl-sn-glycerol	0.734642	1.23785	0.459849	0.917143	0.783476	0.382613	0.516879	0.969828	0.880552
3-Phenylbutyric Acid	0.83895	1.04272	0.747134	0.868549	0.959699	0.749107	0.778421	1.0007	0.995469
4-(1,1,3,3-Tetramethylbutyl)-phenol	0.664405	0.710717	0.599577	0.756804	0.795242	0.264616	0.670064	0.565192	0.316565
4-(Methylnitrosamino)-1-(3-pyridyl)-1-butanone	0.862632	0.85659	0.615372	0.738418	0.976295	0.851256	0.848412	0.836285	0.586326
4-Acetamidobutyric acid	0.484049	1.07201	0.603919	0.928696	0.908594	0.543003	0.4858	0.974023	0.919403
4-Aminophenol	0.885331	8.18425	0.150634	0.67216	0.893731	0.883386	0.915198	7.31452	0.0836426
4-Hydroxybenzaldehyde	0.850784	0.692599	0.370199	0.693772	0.742507	0.445634	1.11962	0.51426	0.0909666
4-Hydroxybenzoic acid	0.51804	1.06593	0.691744	0.348186	0.962104	0.947208	0.645221	1.02554	0.704257
4-Hydroxycinnamic acid	0.729825	1.16068	0.808691	0.66788	0.733488	0.63945	0.642495	0.851342	0.73339
4-Methoxycinnamic acid	0.785461	0.610856	0.19521	0.454812	1.02901	0.805711	0.890908	0.628576	0.225034
4-Methoxytyramine	0.691303	0.579557	0.439998	0.816206	1.56978	0.14322	0.666502	0.909778	0.535049
4-Methylcatechol	0.523956	1.23529	0.662276	0.787604	0.576449	0.249246	0.792835	0.712083	0.542552
4-Pyridoxic acid	0.57555	1.12048	0.751672	0.616717	1.2169	0.722984	0.516112	1.36351	0.578559
5,6-dihydrothymine	1.01734	0.794471	0.197106	0.893053	0.983885	0.929033	1.02246	0.781668	0.167682
5-Aminolevulinic acid	0.941731	0.525899	0.257292	0.306046	0.961386	0.632313	1.00096	0.505591	0.246448
5-Androstenediol	1.08058	0.559971	0.106895	1.24314	2.47407	0.100064	0.520718	1.38541	0.464466
5a-Pregnane-3,20-dione	0.728334	1.15551	0.740302	0.788515	2.53361	0.156111	0.935439	2.92762	0.105561
5-Hydroxylysine	1.06965	1.68565	0.0944579	0.480272	0.929575	0.678973	0.956834	1.56694	0.193318
5-Hydroxymethyluracil	0.723607	0.531145	0.284033	0.870174	0.830494	0.295189	0.910292	0.441113	0.157513
5-Methoxytryptamine	0.852597	1.06839	0.448071	0.806546	0.930999	0.275747	0.785602	0.994668	0.946486
5-Methoxytryptophan	0.984434	1.83787	0.0857073	0.962631	0.619915	0.181699	0.494289	1.13933	0.745284
5-Methoxytryptophol	0.485711	0.827672	0.582581	1.17838	0.522916	0.0964088	1.06123	0.432803	0.0964222
9-Methyluric acid	0.980488	1.11035	0.256384	0.979941	0.935379	0.333567	0.849513	1.03859	0.628377
acetoacetic acid	1.09712	2.38816	0.0854335	1.16016	0.488368	0.109591	0.752765	1.1663	0.384524
acetyl-CoA	0.608886	1.46546	0.475028	0.828355	0.637154	0.392577	0.798789	0.933721	0.839388
Acetylglycine	0.261636	0.87607	0.403223	0.369479	0.809134	0.712963	0.884948	0.708857	0.309872
Allantoic acid	0.727052	0.332017	0.351914	0.995579	0.330375	0.238813	0.844825	0.10969	0.0992605
Allantoin	0.725702	0.268617	0.454384	0.791607	0.289597	0.344642	0.773191	0.0777905	0.342009
Aminoadipicacid	0.381012	0.845479	0.322199	0.902121	1.80217	0.102434	0.893439	1.5237	0.227659
Amylopectin	1.00219	1.11718	0.212634	0.293518	1.00003	0.905895	0.855286	1.11721	0.352709
Androstanedione	1.00112	1.11613	0.210874	1.18687	0.925612	0.114543	0.835341	1.0331	0.618773
AngiotensinII	0.948065	1.52985	0.233397	1.10358	0.609252	0.146289	0.770118	0.932061	0.753013
Argininosuccinic acid	0.930831	1.11179	0.326183	0.661387	0.986703	0.840365	0.85505	1.097	0.468732
ATP	1.18972	2.87025	0.0641817	0.93115	0.731829	0.406082	1.03958	2.10053	0.084008
Azelaic acid	0.865888	0.195777	0.343253	0.763017	1.19241	0.494077	0.830388	0.233446	0.365935
Benzoic acid	0.70887	0.478215	0.224373	0.942677	2.21351	0.291883	0.196575	1.05853	0.931226
Benzyl cinnamate	0.646545	0.982639	0.757836	0.483398	0.905926	0.644444	0.698143	0.890199	0.766721
beta-Hydroxyisovaleric acid	0.766674	1.02602	0.687425	0.381298	1.04324	0.786026	0.73091	1.07039	0.681885
Bilirubin	1.09594	0.18143	0.0982884	0.872787	0.856564	0.825446	1.11048	0.155407	0.0976855
Bisdemethoxycurcumin	0.533343	0.970876	0.837505	0.49487	0.955181	0.806991	0.633085	0.927362	0.666464
Butylparaben	0.649868	1.1499	0.76647	0.446492	1.17081	0.760716	0.619074	1.34632	0.56228
Calcium glycerophosphate	0.825755	1.07587	0.369033	1.29249	0.913355	0.0522866	0.743609	0.982649	0.840059
Capsaicin	0.487241	0.889232	0.823175	0.736286	0.983634	0.949623	0.487714	0.874679	0.80219
Carnosol	0.850181	1.44847	0.339079	0.824216	0.796823	0.509522	0.815886	1.15417	0.42897
Celastrol	1.13629	1.72641	0.0774887	1.07493	0.704387	0.156979	0.847346	1.21606	0.4323
Cer(d18:1/16:0)	0.715101	1.01763	0.680538	0.922153	1.62264	0.279796	0.752121	1.65125	0.283373
Cer(d18:1/17:0)	0.602483	1.38834	0.656436	1.05416	4.54932	0.0823622	1.02313	6.31598	0.0576069
Chalcone	0.732641	0.877187	0.317886	0.800151	1.1409	0.328073	0.703421	1.00078	0.995776
Chenodeoxycholic acid	1.14537	0.459518	0.0949065	0.626188	3.16386	0.461835	0.666377	1.45385	0.253061
Cholesterol	0.782284	1.20817	0.897109	0.998222	0.00394851	0.305425	0.834218	0.00477048	0.279986
Cinnamaldehyde	0.520506	0.830947	0.569652	0.632769	0.907094	0.65216	0.53885	0.753747	0.408335
Cinnamic acid	0.764861	0.796486	0.70972	0.877083	1.61552	0.340205	0.793464	1.28674	0.592871
cis-Aconitic acid	0.798906	2.21977	0.599585	0.869734	0.375148	0.400389	0.60112	0.83274	0.416491
Citraconic acid	0.794201	0.78167	0.473295	0.699531	0.924455	0.719881	0.869713	0.722619	0.348003
Citrinin	0.649008	0.540844	0.52915	0.789463	0.736563	0.578869	0.729916	0.398365	0.397781
CoenzymeA	0.483958	1.06838	0.516065	1.09952	0.837259	0.163382	0.47796	0.89451	0.668047
Corilagin	0.669035	2.66823	0.228618	0.845316	0.448283	0.368478	0.835427	1.19612	0.313579
Cortisol	1.08644	0.336816	0.14895	1.18866	0.927163	0.115344	1.09537	0.312283	0.116371
Coumarin	0.640983	0.975511	0.83999	0.681583	0.960659	0.581544	0.699302	0.937133	0.44147
Creatinine	1.11149	3.99417	0.0832757	0.779357	0.629468	0.454788	0.85149	2.5142	0.223227
Cyclohexanone	1.07875	2.87115	0.0551881	1.14909	0.362994	0.0634437	0.766612	1.04221	0.708396
Daidzein	0.773458	0.740808	0.636861	0.841604	0.542086	0.2351	0.966087	0.401582	0.227827
Dehydroepiandrosterone	0.787661	0.718452	0.271957	0.809287	1.1079	0.488058	0.74011	0.79597	0.418063
Deoxycytidine	0.920428	0.540015	0.13404	0.984263	2.4856	0.0944008	0.790735	1.34226	0.507462
Deoxynivalenol	0.818656	0.838866	0.61697	0.877105	0.884548	0.535651	0.914508	0.742017	0.39801
D-Glucurono-6,3-lactone	0.764919	0.753049	0.248057	0.862259	1.0409	0.764496	0.79143	0.783847	0.343575
Diaminopimelicacid	0.599066	1.03919	0.948193	0.794398	1.88358	0.346107	0.845629	1.9574	0.320253
Dihydrocapsaicin	1.03249	1.12713	0.188901	0.932076	0.942921	0.403923	0.913783	1.06279	0.433515
Dihydromorphine	0.761411	0.691418	0.772991	0.991873	0.24722	0.376467	0.846662	0.170932	0.370418
Dihydrotestosterone	0.951563	1.50126	0.199307	1.16396	0.577153	0.0720268	0.836292	0.866455	0.330539
Dihydroxyacetone phosphate	0.795198	1.27736	0.295152	0.741587	1.139	0.651892	0.890801	1.45492	0.183102
Dimethylbenzimidazole	0.728383	1.00215	0.575551	0.897756	0.63448	0.430191	1.01489	0.635843	0.129836
Dimethylglycine	0.637201	1.02912	0.830237	0.638464	0.92662	0.810707	0.61529	0.953601	0.604077
DL-2-Aminooctanoic acid	0.885254	1.42871	0.236894	0.99301	1.65634	0.249321	0.924822	2.36643	0.0566699
Docosahexaenoic acid	0.839508	1.46501	0.180548	1.02215	0.640555	0.0914665	0.731524	0.938417	0.686143
Docosanamide	0.725756	1.4371	0.412976	0.618912	0.923056	0.863057	0.668971	1.32652	0.42111
Dodecanedioic acid	0.880988	0.908362	0.272518	0.840181	1.04111	0.740537	0.535931	0.945706	0.543833
D-Ornithine	0.785284	1.61007	0.410743	1.15067	0.463501	0.219037	0.819526	0.746267	0.449356
D-Pantethine	1.10991	1.18228	0.103714	0.618334	1.32518	0.415403	0.891736	1.56674	0.183693
Elaidic acid	0.832889	1.54248	0.342844	0.804353	0.670568	0.44156	0.664685	1.03434	0.811713
Equol	0.95197	0.559087	0.118218	0.8808	2.93682	0.127188	0.756937	1.64194	0.433517
Erythritol	0.780698	1.0423	0.592527	1.0292	1.52947	0.25309	0.690819	1.59418	0.206659
Estradiol valerate	0.619838	1.08837	0.554907	0.620642	0.96957	0.908477	0.695822	1.05525	0.516513
Estrone	0.702363	1.04665	0.63986	1.22374	0.876679	0.108009	0.773778	0.917579	0.356518
Ferulic acid	0.751031	1.3863	0.211614	0.564681	0.872752	0.529696	0.709955	1.2099	0.490206
Flavone	1.06685	0.696915	0.0859151	0.60088	1.13812	0.436284	0.882478	0.793172	0.268013
Gamma-Butyrolactone	0.924163	1.10432	0.307652	1.17186	0.905686	0.171091	0.692136	1.00017	0.900379
Genistein	0.891735	1.09131	0.270011	0.553468	1.19315	0.457974	0.891356	1.30209	0.29822
Glucaric acid	0.829213	1.94044	0.331834	0.971854	0.470842	0.328036	0.75364	0.913642	0.675333
Glucosamine 6-phosphate	0.580341	0.838737	0.708884	0.667688	1.57021	0.395005	0.824819	1.31699	0.587221
Glutaric acid	0.862209	1.40081	0.45599	0.889976	0.815711	0.644445	0.792877	1.14266	0.389026
Glycerol	0.873478	1.30155	0.392455	0.877763	1.06077	0.771656	0.899745	1.38065	0.282635
Glycochenodeoxycholate-3-sulfate	0.952938	1.50205	0.253205	0.679967	0.881006	0.72077	0.9084	1.32332	0.34365
Glycolic acid	0.83171	1.11925	0.702677	0.941726	0.89511	0.684294	0.810446	1.00185	0.902382
Guanidine	0.511398	1.07724	0.578062	1.07348	0.72229	0.140561	0.728845	0.778077	0.510664
Guanidinosuccinic acid	0.988486	0.109791	0.011201	0.380951	1.00102	0.618899	0.970637	0.109903	0.0126983
Guanosine triphosphate	0.719129	0.944793	0.747848	1.15803	0.739072	0.209165	1.05295	0.69827	0.0940778
Heptanoic acid	0.177678	0.976625	0.936084	0.841021	0.771117	0.31633	0.743198	0.753092	0.246594
Hesperidin	0.669855	0.478135	0.383806	0.432271	0.906804	0.860311	0.652883	0.433574	0.323347
Homogentisic acid	0.870556	1.85171	0.309088	1.15694	0.420706	0.161678	0.836474	0.779023	0.63409
Hydrocinnamic acid	0.724343	1.61363	0.624421	0.808241	0.260317	0.28117	1.0944	0.420055	0.110159
Hydroxykynurenine	0.552863	1.39428	0.430357	0.676204	4.13721	0.410126	0.781316	5.76844	0.370052
Hydroxyphenyllactic acid	0.844167	0.690846	0.379307	0.447256	1.08074	0.701647	0.890934	0.746627	0.456925
Imidazolepropionic acid	0.952608	0.720058	0.355171	0.331282	1.13593	0.728343	0.855423	0.817932	0.588188
Indole	0.767748	1.02055	0.800201	0.493072	1.13416	0.718505	0.553622	1.15747	0.670283
Indole-3-acetamide	0.70678	1.18053	0.36138	0.967763	0.750719	0.300132	0.521748	0.886247	0.447953
Indole-3-carbinol	0.874273	2.1907	0.406829	0.803916	0.880164	0.42181	0.871243	1.92817	0.125526
Indole-3-methyl acetate	0.515234	0.760034	0.604073	1.18529	0.614474	0.091664	0.893037	0.467021	0.167779
Indoleacrylic acid	0.845605	0.668692	0.371868	1.12252	1.20214	0.149261	0.749005	0.803861	0.59604
Indolelactic acid	0.8854	0.838819	0.484162	0.956803	1.08227	0.491289	0.832232	0.907832	0.67392
Isocitric acid	0.866312	0.811423	0.266607	0.575776	1.23989	0.478106	0.739383	1.00608	0.87024
Isovalerylglycine	0.750613	1.15489	0.578212	1.20911	1.5182	0.0924986	1.16272	1.75335	0.0646678
Itaconic acid	0.837995	0.71413	0.363869	0.782916	1.11929	0.499045	0.822206	0.79932	0.463304
Jasmonic acid	0.697928	1.14622	0.718548	0.464249	0.68733	0.302268	0.58566	0.787834	0.236216
Kahweol	0.805774	1.04213	0.558361	0.744686	0.886544	0.449798	0.764401	0.92389	0.775818
L-Acetylcarnitine	0.818857	0.83218	0.638821	0.733964	0.672294	0.14237	0.839881	0.55947	0.353356
Lanosterol	1.02752	1.55891	0.0995705	0.912932	1.77944	0.321115	0.878417	2.77398	0.128477
L-Asparagine	1.09293	4.30117	0.120375	0.835741	0.585266	0.435169	0.82496	2.51733	0.343521
L-Asparticacid	1.22975	0.372329	0.0573623	1.21756	2.07827	0.0977601	0.623313	0.7738	0.47476
L-Aspartyl-L-phenylalanine	0.97778	1.36449	0.244613	1.01121	0.804542	0.331744	0.775359	1.09779	0.54955
Lathosterol	0.835516	0.618469	0.358657	0.774593	0.987487	0.751263	0.791119	0.61073	0.382198
L-Dopa	1.06009	1.15371	0.172473	0.60377	1.13389	0.613609	0.80875	1.30817	0.313834
Leucinic acid	0.686026	0.585465	0.300504	0.622051	1.21677	0.594429	0.71304	0.712378	0.508792
Linoleic acid	0.776419	1.33107	0.492469	1.10759	0.547657	0.200624	0.633807	0.728968	0.560115
Liothyronine	0.411841	0.842834	0.736109	0.816211	0.727317	0.340856	0.697483	0.613008	0.365827
Lithocholic acid	0.903272	1.09378	0.321846	0.341248	0.986316	0.786848	0.826846	1.07881	0.485895
L-Palmitoylcarnitine	0.74081	0.938588	0.673904	0.585264	1.20976	0.570093	0.761007	1.13546	0.678289
L-Tyrosine	1.09741	1.224	0.107272	0.948965	0.910426	0.370269	1.0823	1.11437	0.0717628
LysoPE(18:0/0:0)	0.665435	0.99286	0.934631	0.615039	1.00191	0.972551	0.213211	0.994755	0.908684
Maltitol	1.11733	1.98893	0.0987994	1.26902	0.504196	0.0979546	0.76488	1.00281	0.890378
Mannitol	0.461173	1.06234	0.765326	0.834247	14.97	0.0142067	0.850148	15.9032	0.012124
m-Cresol	0.938797	1.65777	0.371062	0.681785	0.79264	0.655534	0.648386	1.31401	0.468242
Medroxyprogesterone	0.893139	0.833255	0.309313	0.921599	1.20349	0.206787	0.768685	1.00281	0.882363
Mesterolone	0.532239	0.727369	0.716049	0.561816	1.67254	0.542831	0.626366	1.21655	0.773382
Methyl 2-Hydroxyisobutyrate	0.525097	1.26057	0.549004	0.7727	0.664973	0.305123	0.867593	0.838244	0.385271
Methylglutaric acid	1.12759	2.24826	0.111649	1.06366	0.623304	0.270333	1.0582	1.40135	0.0874332
methyl-THF	1.0453	0.366882	0.174353	0.914632	1.18181	0.533857	0.998186	0.433584	0.241246
MG(0:0/10:0/0:0)	0.606764	0.932508	0.566624	0.92269	0.765382	0.150297	0.792983	0.713724	0.55147
MG(10:0/0:0/0:0)	0.807933	1.04337	0.936572	0.827922	1.05819	0.767935	0.717188	1.10408	0.750096
MG(12:0/0:0/0:0)	0.714772	1.17248	0.397502	1.14856	0.779287	0.158538	0.669689	0.913698	0.682313
Morphine	0.659069	1.0081	0.795734	1.232	1.21819	0.0560864	1.06428	1.22805	0.152137
Myristic acid	0.848121	1.0818	0.398139	0.461922	1.08577	0.665256	0.803814	1.17459	0.473944
N,N-Dimethylaniline	0.780298	0.414744	0.348343	0.573303	1.4972	0.714386	0.751827	0.620952	0.601034
N,N-Dimethylsphingosine	0.614341	1.01463	0.843828	0.69086	0.860333	0.667014	0.685883	0.872917	0.744727
N-Acetylleucine	0.65893	1.10983	0.799988	0.53313	1.07295	0.767857	0.682802	1.19078	0.652416
N-Acetyl-L-phenylalanine	0.51658	0.748179	0.528791	0.922888	0.664424	0.181176	0.774369	0.497108	0.205533
Naringenin	0.87832	0.64838	0.226749	0.381502	1.08174	0.719642	0.921762	0.70138	0.293756
Naringin	0.606298	0.655594	0.532677	0.668605	1.96638	0.417426	0.733436	1.28914	0.725383
Nicotinic acid	0.802684	1.40204	0.557765	1.08142	0.502709	0.267284	0.522633	0.704818	0.590454
N-Methylnicotinamide	0.545046	1.07328	0.721989	0.501659	0.899524	0.436408	0.679394	0.965444	0.49453
N-Oleoylethanolamine	0.911174	0.410699	0.276608	1.12106	3.53343	0.08445	0.724732	1.45118	0.546118
Octadecanamide	0.877462	1.15357	0.325364	0.832711	0.999369	0.915239	1.0151	1.15284	0.183411
Octadecanedioic acid	0.730282	1.17217	0.489074	0.732649	1.22235	0.434727	0.92543	1.4328	0.218012
O-Phosphoserine	0.962139	5.0932	0.0855956	1.08469	0.255473	0.176436	0.95051	1.30118	0.176362
Oxytocin	0.95038	1.41481	0.0899686	1.16255	0.709136	0.0797056	0.775906	1.00329	0.884841
Palmitic acid	0.902505	0.766486	0.404587	0.889435	1.51466	0.308752	0.654865	1.16097	0.687225
Palmitoleic acid	0.689064	1.05179	0.594333	0.590961	0.897179	0.417793	0.812251	0.943645	0.810576
p-Aminobenzoic acid	1.10022	0.473566	0.0952632	1.2184	2.48826	0.150813	0.553383	1.17836	0.749291
p-Anisic acid	0.748756	0.648157	0.463759	0.66206	1.97821	0.474	0.562097	1.28219	0.767719
Panthenol	0.805493	0.658174	0.378169	0.957856	1.63994	0.408216	0.465746	1.07937	0.891644
p-Cresol	0.643342	0.734367	0.763905	0.492239	0.996265	0.852978	0.687513	0.731624	0.749089
Pelargonicacid	0.712969	0.926126	0.566845	0.469399	1.03677	0.814052	0.770093	0.960177	0.755842
Petroselinic acid	0.838883	1.08211	0.442332	0.841094	0.936765	0.535831	0.763799	1.01368	0.900289
Phenylethylamine	0.934597	1.21957	0.193089	0.538336	0.974255	0.850484	0.936529	1.18818	0.227403
Phenylglyoxylic acid	1.02968	2.46937	0.056351	0.944398	0.529494	0.167851	0.5922	1.30752	0.596193
Phosphoenolpyruvic acid	0.655806	0.920687	0.430399	0.436438	1.08595	0.628341	0.617401	0.999821	0.89829
Phytosphingosine	0.776771	0.754107	0.64095	0.691024	0.963759	0.936326	0.748782	0.726777	0.644562
Pimelic acid	0.66509	0.968855	0.882331	0.754959	0.925606	0.753832	0.680556	0.896778	0.641514
p-Octopamine	0.597654	0.976195	0.711038	0.568364	0.962658	0.533837	0.686952	0.939742	0.824935
Pregnanetriol	1.1421	0.487135	0.0991372	0.489216	1.22013	0.559532	0.949898	0.594366	0.233874
Prostaglandin A1	0.646735	1.02055	0.502104	0.760647	0.696433	0.605096	0.739636	0.710748	0.220184
Prostaglandin E2	0.683861	0.832175	0.641803	0.848582	0.7393	0.201233	0.953261	0.615227	0.228877
Protocatechuic acid	1.11402	0.198525	0.116984	0.676941	0.924561	0.612466	1.11137	0.183548	0.091815
Protoporphyrin IX	1.10429	1.80544	0.0757573	1.18495	0.573715	0.0869116	0.838432	1.03581	0.602133
Purine	0.727032	1.14659	0.303576	0.565505	1.0352	0.860009	0.734938	1.18695	0.555754
Pyrazole	0.816783	1.29256	0.685853	1.05494	0.499457	0.274261	0.825045	0.645579	0.376074
Pyridoxal	0.663294	0.930882	0.872314	0.57958	1.04724	0.819873	0.671121	0.97486	0.759642
Pyridoxamine	1.01385	2.41313	0.153569	0.662148	0.734111	0.570725	0.888214	1.7715	0.317721
Pyrimidine	0.799033	0.930638	0.761556	0.607735	0.9617	0.900126	0.808572	0.894994	0.678724
Pyrrole-2-carboxylic acid	1.10297	7.56034	0.0599868	1.10769	0.264937	0.114425	0.847027	2.00302	0.32767
Pyruvate	1.14369	0.125164	0.10689	0.824121	0.883443	0.591225	1.14026	0.110575	0.102021
Quinaldic acid	0.9566	0.394747	0.234691	0.948723	1.34936	0.671166	0.765034	0.532657	0.389461
Quinic acid	0.587212	0.982861	0.48443	0.911461	2.09636	0.184457	0.868189	2.06043	0.149093
Raffinose	0.939762	2.98104	0.0973513	0.88315	0.380144	0.157516	0.851086	1.13322	0.33891
Resveratrol	0.755922	1.6166	0.253724	0.744701	0.699206	0.378111	0.836374	1.13033	0.594768
Retinal	0.857017	1.78362	0.419909	1.14209	0.453936	0.220741	0.46023	0.809648	0.662322
Retinyl palmitate	0.662794	1.07425	0.62896	0.582513	1.49796	0.61285	0.597787	1.60918	0.58803
Ribothymidine	1.00219	1.11718	0.212634	0.897608	1.15882	0.224535	1.06245	1.2946	0.09352
Ricinoleic acid	0.594778	1.04169	0.77002	1.12689	0.790657	0.0714597	1.04216	0.823617	0.0580405
Salicyluric acid	0.553863	1.13413	0.682974	0.761867	0.808983	0.454275	0.757159	0.91749	0.625124
Sebacic acid	0.834016	1.13462	0.350925	0.623951	0.955828	0.538624	0.855958	1.08451	0.430679
Senecioic acid	0.566084	1.06034	0.719694	0.608713	1.04462	0.678943	0.676531	1.10764	0.476453
Serotonin	0.795867	0.651486	0.291699	0.938288	1.68451	0.309375	0.413404	1.09744	0.851875
SM(d18:1/17:0)	0.773949	2.28228	0.32033	0.622676	0.511896	0.383416	0.619498	1.16829	0.434913
Sphingosine	0.780126	1.09514	0.651157	0.953642	1.33199	0.213937	1.03259	1.45871	0.0750174
Squalene	0.978089	0.586345	0.105136	0.644694	0.994054	0.788098	0.783503	0.582859	0.10328
Stearic acid	0.74456	0.914483	0.439471	0.847878	1.64187	0.589447	0.529568	1.50146	0.583274
Succinic acid	0.436088	0.937686	0.819672	0.857485	0.733097	0.237101	0.911494	0.687415	0.148632
Syringic acid	0.812874	0.853193	0.477917	0.901098	0.916932	0.436468	0.922253	0.782319	0.295642
Taurodeoxycholic acid	1.0947	0.115127	0.133021	0.731356	0.853486	0.450835	1.09626	0.0982594	0.0959958
Theophylline	0.709264	0.799729	0.502413	0.625027	1.19755	0.697724	0.436099	0.957714	0.777293
Threonic acid	0.800876	1.05295	0.605787	1.00124	0.931742	0.434938	0.734828	0.981077	0.866147
Thromboxane B2	0.767208	0.664117	0.293332	0.340575	1.07613	0.819247	0.682399	0.714678	0.43023
Thyroxine	0.657734	1.10266	0.753499	0.712758	1.08092	0.823915	0.830568	1.19189	0.61755
Tomatidine	0.585698	0.938767	0.848127	0.242202	1.06218	0.851794	0.812153	0.997141	0.967652
Trehalose	0.956032	6.92197	0.118254	1.09411	0.169328	0.156956	0.616205	1.17209	0.333361
Trilostane	0.705537	0.986448	0.877003	0.725476	1.17614	0.326822	0.795519	1.1602	0.432331
Tyramine	0.710895	0.995578	0.788866	0.898795	0.711638	0.411901	0.523238	0.708492	0.499403
Undecanedioic acid	0.923715	0.884324	0.230477	0.866862	1.0308	0.716797	0.771261	0.911559	0.400908
Uric acid	1.02539	1.30705	0.188042	0.667211	0.943259	0.801149	0.926276	1.23288	0.2346
Valeric acid	0.660538	0.633408	0.399508	0.764041	0.794752	0.384789	0.662422	0.503402	0.147042
Xanthurenic acid	0.809564	0.114566	0.0969212	0.679298	1.25185	0.403308	0.916265	0.143419	0.159703
α-Ketoglutarate	0.632113	0.788456	0.831155	0.881912	0.0973099	0.154137	0.829289	0.0767246	0.119932
